# Supplementary material for: ﻿Evidence using morphology, molecules, and biogeography clarifies the taxonomic status of mole crabs of the genus Emerita Scopoli, 1777 (Anomura, Hippidae) and reveals a new species from the western Atlantic
Source: Zookeys. 2023 May 12;1161:169–202. doi: 10.3897/zookeys.1161.99432 (PMC10206660; doi:10.3897/zookeys.1161.99432)
Supplement: XML Treatment for Emerita almeidai [file zookeys.1161.99432-treatment1.xml]

<!DOCTYPE tp:taxon-treatment
  PUBLIC "-//TaxonX//DTD Taxonomic Treatment Publishing DTD v0 20100105//EN" "tax-treatment-NSO.dtd">
<tp:taxon-treatment xmlns:tp="http://www.plazi.org/taxpub"><tp:treatment-meta><kwd-group><label>Taxon classification</label><kwd>
                <named-content content-type="kingdom">Animalia</named-content>
              </kwd><kwd>
                <named-content content-type="order">Decapoda</named-content>
              </kwd><kwd>
                <named-content content-type="family">Hippidae</named-content>
              </kwd></kwd-group><mixed-citation publication-type="journal"><person-group><name><surname>Mantelatto</surname><given-names>Fernando L.</given-names></name><name><surname>Paixão</surname><given-names>Juliana M.</given-names></name><name><surname>Robles</surname><given-names>Rafael</given-names></name><name><surname>Teles</surname><given-names>Jeniffer N.</given-names></name><name><surname>Balbino</surname><given-names>Felipe C.</given-names></name></person-group><article-title>﻿Evidence using morphology, molecules, and biogeography clarifies the taxonomic status of mole crabs of the genus <italic><tp:taxon-name><tp:taxon-name-part taxon-name-part-type="genus" reg="Emerita">Emerita</tp:taxon-name-part></tp:taxon-name></italic> Scopoli, 1777 (<tp:taxon-name><tp:taxon-name-part taxon-name-part-type="infraorder">Anomura</tp:taxon-name-part></tp:taxon-name>, <tp:taxon-name><tp:taxon-name-part taxon-name-part-type="family">Hippidae</tp:taxon-name-part></tp:taxon-name>) and reveals a new species from the western Atlantic</article-title><source>Zookeys</source><day>12</day><month>05</month><year>2023</year><volume>1161</volume><fpage>169</fpage><lpage>202</lpage><pub-id pub-id-type="doi">10.3897/zookeys.1161.99432</pub-id></mixed-citation></tp:treatment-meta><tp:nomenclature><label>﻿</label><tp:taxon-name>
              <object-id xmlns:xlink="http://www.w3.org/1999/xlink" content-type="arpha" xlink:type="simple">A9DEB82C-F5D1-59D0-8C89-F674B081CE48</object-id>
              <tp:taxon-name-part taxon-name-part-type="genus" reg="Emerita">Emerita</tp:taxon-name-part>
              <tp:taxon-name-part taxon-name-part-type="species" reg="almeidai">almeidai</tp:taxon-name-part>
              <object-id xmlns:xlink="http://www.w3.org/1999/xlink" content-type="zoobank" xlink:type="simple">https://zoobank.org/6A094FCB-F019-4853-B561-E427D0963CA8</object-id>
            </tp:taxon-name><tp:taxon-authority>Mantelatto &amp; Balbino</tp:taxon-authority><tp:taxon-status xmlns:xlink="http://www.w3.org/1999/xlink" xlink:type="simple">sp. nov.</tp:taxon-status><xref ref-type="fig" rid="F1">Figs 1</xref><xref ref-type="fig" rid="F5">, 5</xref><xref ref-type="fig" rid="F6">, 6</xref><xref ref-type="fig" rid="F8">, 8</xref><xref ref-type="fig" rid="F9">, 9</xref><xref ref-type="fig" rid="F10">, 10</xref><xref ref-type="fig" rid="F11">, 11</xref><xref ref-type="fig" rid="F12">, 12</xref><tp:nomenclature-citation-list><tp:nomenclature-citation><tp:taxon-name>
                  <tp:taxon-name-part taxon-name-part-type="genus" reg="Emerita">Emerita</tp:taxon-name-part>
                  <tp:taxon-name-part taxon-name-part-type="species" reg="portoricensis">portoricensis</tp:taxon-name-part>
                </tp:taxon-name><comment>– Efford, 1976: 178, 179; <xref ref-type="bibr" rid="B8">Calado 1990</xref>: 266, 268, 271; <xref ref-type="bibr" rid="B64">Tam et al. 1996</xref>: 490; <xref ref-type="bibr" rid="B27">Haye et al. 2002</xref>: 904 (non <tp:taxon-name><tp:taxon-name-part taxon-name-part-type="genus" reg="Emerita">Emerita</tp:taxon-name-part><tp:taxon-name-part taxon-name-part-type="species" reg="portoricensis">portoricensis</tp:taxon-name-part></tp:taxon-name> Schmitt, 1935).</comment></tp:nomenclature-citation></tp:nomenclature-citation-list></tp:nomenclature><tp:treatment-sec sec-type="type material" id="SECID0EYXAI"><title>Type material.</title><p><bold><italic>Holotype</italic></bold>: ovigerous ♀ (<abbrev xmlns:xlink="http://www.w3.org/1999/xlink" xlink:title="carapace length" id="ABBRID0EDYAI" xlink:type="simple">cl</abbrev>. 13.52 mm), <abbrev xmlns:xlink="http://www.w3.org/1999/xlink" content-type="institution" xlink:title="Crustacean Collection of the Department of Biology" id="ABBRID0EHYAI" xlink:type="simple">CCDB</abbrev> 7233, Praia do Paiva (lower intertidal, quartzite, coarse sand off wave-washed beach), Ilha do Amor, Cabo de Santo Agostinho, <abbrev xmlns:xlink="http://www.w3.org/1999/xlink" xlink:title="Pernambuco" id="ABBRID0EMYAI" xlink:type="simple">PE</abbrev>, Brazil, <named-content xmlns:xlink="http://www.w3.org/1999/xlink" content-type="dwc:verbatimCoordinates" xlink:type="simple"><named-content content-type="geo-json" specific-use="{&#34;type&#34;:&#34;Point&#34;,&#34;coordinates&#34;:[-34.922778,-8.230000]}" id="NCID0ETYAI" xlink:type="simple">08°13'48"S, 34°55'22"W</named-content></named-content>, 27 August 2022, colls. Mantelatto, F.L., Bochini, G.L., Balbino, F.C., Rios, A. <bold><italic>Paratypes</italic></bold>: 3 ovigerous ♀s (<abbrev xmlns:xlink="http://www.w3.org/1999/xlink" xlink:title="carapace length" id="ABBRID0E5YAI" xlink:type="simple">cl</abbrev>. 17.31 mm, 17.93 mm, 15.90 mm), 1 ♀ (<abbrev xmlns:xlink="http://www.w3.org/1999/xlink" xlink:title="carapace length" id="ABBRID0ECZAI" xlink:type="simple">cl</abbrev>. 14.67mm) (1 ovigerous ♀ <abbrev xmlns:xlink="http://www.w3.org/1999/xlink" xlink:title="carapace length" id="ABBRID0EGZAI" xlink:type="simple">cl</abbrev>. 17.31 mm dissected – left antennule, antennae, mouthparts, maxillipeds, pereopods, uropods and telson), <abbrev xmlns:xlink="http://www.w3.org/1999/xlink" content-type="institution" xlink:title="Crustacean Collection of the Department of Biology" id="ABBRID0EKZAI" xlink:type="simple">CCDB</abbrev> 5855, Praia de Serrambi, Município de Serrambi, Ipojuca, <abbrev xmlns:xlink="http://www.w3.org/1999/xlink" xlink:title="Pernambuco" id="ABBRID0EPZAI" xlink:type="simple">PE</abbrev>, Brazil, <named-content xmlns:xlink="http://www.w3.org/1999/xlink" content-type="dwc:verbatimCoordinates" xlink:type="simple"><named-content content-type="geo-json" specific-use="{&#34;type&#34;:&#34;Point&#34;,&#34;coordinates&#34;:[-35.012542,-8.561086]}" id="NCID0EWZAI" xlink:type="simple">08°33'39.91"S, 35°00'45.15"W</named-content></named-content>, 20 July 2015, colls. Mantelatto, F.L., Mantelatto, F.B., Biagi, R.; 3 ovigerous ♀s (<abbrev xmlns:xlink="http://www.w3.org/1999/xlink" xlink:title="carapace length" id="ABBRID0E2ZAI" xlink:type="simple">cl</abbrev>. 15.01 mm, 15.93 mm, 9.94 mm), 4 ♀s (<abbrev xmlns:xlink="http://www.w3.org/1999/xlink" xlink:title="carapace length" id="ABBRID0E6ZAI" xlink:type="simple">cl</abbrev>. 9.66 mm, 9.64 mm, 9.24 mm, 9.02 mm), 1 juvenile (<abbrev xmlns:xlink="http://www.w3.org/1999/xlink" xlink:title="carapace length" id="ABBRID0ED1AI" xlink:type="simple">cl</abbrev>. 4.72 mm), “1 ovigerous ♀ (<abbrev xmlns:xlink="http://www.w3.org/1999/xlink" xlink:title="carapace length" id="ABBRID0EH1AI" xlink:type="simple">cl</abbrev>. 15.01 mm dissected – mouthparts, maxillipeds, pereopods, uropods and telson), <abbrev xmlns:xlink="http://www.w3.org/1999/xlink" content-type="institution" xlink:title="Crustacean Collection of the Department of Biology" id="ABBRID0EL1AI" xlink:type="simple">CCDB</abbrev> 4937, Praia de Boa Viagem, Recife, <abbrev xmlns:xlink="http://www.w3.org/1999/xlink" xlink:title="Pernambuco" id="ABBRID0EQ1AI" xlink:type="simple">PE</abbrev>, Brazil, <named-content xmlns:xlink="http://www.w3.org/1999/xlink" content-type="dwc:verbatimCoordinates" xlink:type="simple"><named-content content-type="geo-json" specific-use="{&#34;type&#34;:&#34;Point&#34;,&#34;coordinates&#34;:[-34.901622,-8.136933]}" id="NCID0EX1AI" xlink:type="simple">08°08'12.96"S, 34°54'05.84"W</named-content></named-content>, 28 January 2014, colls. Mantelatto, F.L., Mantelatto, F.B., Biagi, R.; 1 ♀ (<abbrev xmlns:xlink="http://www.w3.org/1999/xlink" xlink:title="carapace length" id="ABBRID0E31AI" xlink:type="simple">cl</abbrev>. 10.49 mm), MOUFPE 20112, Praia do Paiva, Ilha do Amor, Cabo de Santo Agostinho, <abbrev xmlns:xlink="http://www.w3.org/1999/xlink" xlink:title="Pernambuco" id="ABBRID0EA2AI" xlink:type="simple">PE</abbrev>, Brazil, <named-content xmlns:xlink="http://www.w3.org/1999/xlink" content-type="dwc:verbatimCoordinates" xlink:type="simple"><named-content content-type="geo-json" specific-use="{&#34;type&#34;:&#34;Point&#34;,&#34;coordinates&#34;:[-34.922778,-8.230000]}" id="NCID0EH2AI" xlink:type="simple">08°13'48"S, 34°55'22"W</named-content></named-content>, 27 August 2022, colls. Mantelatto, F.L., Bochini, G.L., Balbino, F.C., Rios, A.; 1 ♂ (<abbrev xmlns:xlink="http://www.w3.org/1999/xlink" xlink:title="carapace length" id="ABBRID0EP2AI" xlink:type="simple">cl</abbrev>. 7.29 mm), MZUSP 43536, Praia do Forte Orange, Vila Velha, Ilha de Itamaracá, <abbrev xmlns:xlink="http://www.w3.org/1999/xlink" xlink:title="Pernambuco" id="ABBRID0ET2AI" xlink:type="simple">PE</abbrev>, Brazil, <named-content xmlns:xlink="http://www.w3.org/1999/xlink" content-type="dwc:verbatimCoordinates" xlink:type="simple"><named-content content-type="geo-json" specific-use="{&#34;type&#34;:&#34;Point&#34;,&#34;coordinates&#34;:[-34.842500,-7.844444]}" id="NCID0E12AI" xlink:type="simple">07°50'40"S, 34°50'33"W</named-content></named-content>, 30 August 2022, colls. Mantelatto, F.L., Bochini, G.L., Balbino, F.C., Rios, A., Almeida, A.O.”</p></tp:treatment-sec><tp:treatment-sec sec-type="material" id="SECID0EC3AI"><title>Additional material.</title><p>1 ♀, <abbrev xmlns:xlink="http://www.w3.org/1999/xlink" content-type="institution" xlink:title="Crustacean Collection of the Department of Biology" id="ABBRID0EI3AI" xlink:type="simple">CCDB</abbrev> 4526, Morro Branco (<abbrev xmlns:xlink="http://www.w3.org/1999/xlink" xlink:title="Ceará" id="ABBRID0EN3AI" xlink:type="simple">CE</abbrev>), 25 March 1989; 1 ♀, 1 ovigerous ♀, <abbrev xmlns:xlink="http://www.w3.org/1999/xlink" content-type="institution" xlink:title="Crustacean Collection of the Department of Biology" id="ABBRID0ER3AI" xlink:type="simple">CCDB</abbrev> 3369, Praia de Perobas, Touros (<abbrev xmlns:xlink="http://www.w3.org/1999/xlink" xlink:title="Rio Grande do Norte" id="ABBRID0EW3AI" xlink:type="simple">RN</abbrev>), 10 June 2011, colls. Robles, R., Pileggi, L.G.; 5 ovigerous ♀s, <abbrev xmlns:xlink="http://www.w3.org/1999/xlink" content-type="institution" xlink:title="Crustacean Collection of the Department of Biology" id="ABBRID0E13AI" xlink:type="simple">CCDB</abbrev> 3376, Praia de Maracajaú, Maxaranguape (<abbrev xmlns:xlink="http://www.w3.org/1999/xlink" xlink:title="Rio Grande do Norte" id="ABBRID0E63AI" xlink:type="simple">RN</abbrev>), 10 June 2011, colls. Robles, R., Pileggi, L.G.; 2 ♀s, 1 ovigerous ♀, <abbrev xmlns:xlink="http://www.w3.org/1999/xlink" content-type="institution" xlink:title="Crustacean Collection of the Department of Biology" id="ABBRID0ED4AI" xlink:type="simple">CCDB</abbrev> 3393, Morro do Careca, Ponta Negra, Natal (<abbrev xmlns:xlink="http://www.w3.org/1999/xlink" xlink:title="Rio Grande do Norte" id="ABBRID0EI4AI" xlink:type="simple">RN</abbrev>), 06 June 2011, coll. Robles, R.; 1 ♀, 4 ovigerous ♀s, <abbrev xmlns:xlink="http://www.w3.org/1999/xlink" content-type="institution" xlink:title="Crustacean Collection of the Department of Biology" id="ABBRID0EM4AI" xlink:type="simple">CCDB</abbrev> 3380, Morro do Careca, Ponta Negra, Natal (<abbrev xmlns:xlink="http://www.w3.org/1999/xlink" xlink:title="Rio Grande do Norte" id="ABBRID0ER4AI" xlink:type="simple">RN</abbrev>), 07 June 2011, coll. Robles, R.; 2 ♀s, 10 ovigerous ♀s, <abbrev xmlns:xlink="http://www.w3.org/1999/xlink" content-type="institution" xlink:title="Crustacean Collection of the Department of Biology" id="ABBRID0EV4AI" xlink:type="simple">CCDB</abbrev> 4869, Praia de Maragogi, Maragogi (AL), 05 October 2013, colls. Mantelatto, F.L., Mantelatto F.B.; 2 ♀s, 2 ovigerous ♀s, <abbrev xmlns:xlink="http://www.w3.org/1999/xlink" content-type="institution" xlink:title="Crustacean Collection of the Department of Biology" id="ABBRID0E14AI" xlink:type="simple">CCDB</abbrev> 6127, Praia de Imbassaí, Mata de São João (<abbrev xmlns:xlink="http://www.w3.org/1999/xlink" xlink:title="Bahia" id="ABBRID0E64AI" xlink:type="simple">BA</abbrev>), 25 January 2017, colls. Mantelatto, F.L., Mantelatto, F.B.; 1 ovigerous ♀, <abbrev xmlns:xlink="http://www.w3.org/1999/xlink" content-type="institution" xlink:title="Crustacean Collection of the Department of Biology" id="ABBRID0ED5AI" xlink:type="simple">CCDB</abbrev> 2606, Praia do Pé da Serra, Uruçuca (<abbrev xmlns:xlink="http://www.w3.org/1999/xlink" xlink:title="Bahia" id="ABBRID0EI5AI" xlink:type="simple">BA</abbrev>), 31 March 2009, colls. Mantelatto, F.L., Almeida, A.O.; 1 ovigerous ♀, <abbrev xmlns:xlink="http://www.w3.org/1999/xlink" content-type="institution" xlink:title="Crustacean Collection of the Department of Biology" id="ABBRID0EM5AI" xlink:type="simple">CCDB</abbrev> 2605, Praia do Sul, Km 01, Hotel Praia do Sol, Ilhéus (<abbrev xmlns:xlink="http://www.w3.org/1999/xlink" xlink:title="Bahia" id="ABBRID0ER5AI" xlink:type="simple">BA</abbrev>), 30 March 2009, colls. Mantelatto, F.L., Almeida, A.O.; 2 ovigerous ♀s, <abbrev xmlns:xlink="http://www.w3.org/1999/xlink" content-type="institution" xlink:title="Crustacean Collection of the Department of Biology" id="ABBRID0EV5AI" xlink:type="simple">CCDB</abbrev> 3026, Praia do Sul, Km 01, Hotel Praia do Sol, Ilhéus (<abbrev xmlns:xlink="http://www.w3.org/1999/xlink" xlink:title="Bahia" id="ABBRID0E15AI" xlink:type="simple">BA</abbrev>), 10 November 2010, colls. Mantelatto, F.L., Peiró, D.F.; 1 ♀, 1 ♂, <abbrev xmlns:xlink="http://www.w3.org/1999/xlink" content-type="institution" xlink:title="Crustacean Collection of the Department of Biology" id="ABBRID0E55AI" xlink:type="simple">CCDB</abbrev> 4262, Praia da Lagoa Pequena, Prado (<abbrev xmlns:xlink="http://www.w3.org/1999/xlink" xlink:title="Bahia" id="ABBRID0ED6AI" xlink:type="simple">BA</abbrev>), 12 August 2012, colls. Carvalho, F.L., Souza-Carvalho, E.A.; 1 ♂, 3 ♀s, 1 ovigerous ♀, <abbrev xmlns:xlink="http://www.w3.org/1999/xlink" content-type="institution" xlink:title="Crustacean Collection of the Department of Biology" id="ABBRID0EH6AI" xlink:type="simple">CCDB</abbrev> 3992, Praia de Iriri, Iriri (<abbrev xmlns:xlink="http://www.w3.org/1999/xlink" xlink:title="Espírito Santo" id="ABBRID0EM6AI" xlink:type="simple">ES</abbrev>), 19 June 2012, colls. Carvalho, F.L., Robles, R., Peiró, D.F.; 2 ovigerous ♀s, <abbrev xmlns:xlink="http://www.w3.org/1999/xlink" content-type="institution" xlink:title="Crustacean Collection of the Department of Biology" id="ABBRID0EQ6AI" xlink:type="simple">CCDB</abbrev> 4376, Pedra do Sal (<abbrev xmlns:xlink="http://www.w3.org/1999/xlink" xlink:title="Rio de Janeiro" id="ABBRID0EV6AI" xlink:type="simple">RJ</abbrev>), 19 November 2009, coll. Arresda, E.</p></tp:treatment-sec><tp:treatment-sec sec-type="material" id="SECID0EZ6AI"><title>Comparative material.</title><p><italic><tp:taxon-name><tp:taxon-name-part taxon-name-part-type="genus" reg="Emerita">Emerita</tp:taxon-name-part><tp:taxon-name-part taxon-name-part-type="species" reg="analoga">analoga</tp:taxon-name-part></tp:taxon-name></italic>: 4 ovigerous ♀s, <abbrev xmlns:xlink="http://www.w3.org/1999/xlink" content-type="institution" xlink:title="Crustacean Collection of the Department of Biology" id="ABBRID0EKABI" xlink:type="simple">CCDB</abbrev> 4870, Calfuco, XIV Región, Chile, 20 August 2013, coll. Fuentes, J.P.; <italic><tp:taxon-name><tp:taxon-name-part taxon-name-part-type="genus" reg="Emerita">Emerita</tp:taxon-name-part><tp:taxon-name-part taxon-name-part-type="species" reg="benedicti">benedicti</tp:taxon-name-part></tp:taxon-name></italic>: 5 ♀s, 4 juveniles, <abbrev xmlns:xlink="http://www.w3.org/1999/xlink" content-type="institution" xlink:title="Crustacean Collection of the Department of Biology" id="ABBRID0E1ABI" xlink:type="simple">CCDB</abbrev> 4674, Playa Escondida, Los Tuxtlas, México, 07 February 2013, coll. Robles, R.; <italic><tp:taxon-name><tp:taxon-name-part taxon-name-part-type="genus" reg="Emerita">Emerita</tp:taxon-name-part><tp:taxon-name-part taxon-name-part-type="species" reg="brasiliensis">brasiliensis</tp:taxon-name-part></tp:taxon-name></italic>: 7 ♀s, 6 ♂s, <abbrev xmlns:xlink="http://www.w3.org/1999/xlink" content-type="institution" xlink:title="Crustacean Collection of the Department of Biology" id="ABBRID0EKBBI" xlink:type="simple">CCDB</abbrev> 3990, Laguna Marginal, Guarapari (<abbrev xmlns:xlink="http://www.w3.org/1999/xlink" xlink:title="Espírito Santo" id="ABBRID0EPBBI" xlink:type="simple">ES</abbrev>), Brazil, 18 June 2012, colls. Carvalho, F.L., Robles, R., Peiró, D.; 7 ♂s, 12 ♀s, 1 ovigerous ♀, 5 juveniles, <abbrev xmlns:xlink="http://www.w3.org/1999/xlink" content-type="institution" xlink:title="Crustacean Collection of the Department of Biology" id="ABBRID0ETBBI" xlink:type="simple">CCDB</abbrev> 7226, Praia de Iriri, Anchieta (<abbrev xmlns:xlink="http://www.w3.org/1999/xlink" xlink:title="Espírito Santo" id="ABBRID0EYBBI" xlink:type="simple">ES</abbrev>), Brazil, 19 June 2012, colls. Carvalho, F.L., Peiró, D., Robles, R.; 3 ♀s, <abbrev xmlns:xlink="http://www.w3.org/1999/xlink" content-type="institution" xlink:title="Crustacean Collection of the Department of Biology" id="ABBRID0E3BBI" xlink:type="simple">CCDB</abbrev> 1030, Ubatuba (<abbrev xmlns:xlink="http://www.w3.org/1999/xlink" xlink:title="São Paulo" id="ABBRID0EBCBI" xlink:type="simple">SP</abbrev>), Brazil, 20 November 2002, colls. Mantelatto, F.L., Scelzo, M.A.; 1 ♀, 1 ovigerous ♀, <abbrev xmlns:xlink="http://www.w3.org/1999/xlink" content-type="institution" xlink:title="Crustacean Collection of the Department of Biology" id="ABBRID0EFCBI" xlink:type="simple">CCDB</abbrev> 2552, Praia Juquehy, São Sebastião (<abbrev xmlns:xlink="http://www.w3.org/1999/xlink" xlink:title="São Paulo" id="ABBRID0EKCBI" xlink:type="simple">SP</abbrev>), Brazil, 26 December 2008, colls. Mantelatto, F.L., Mantelatto, F.B., Biagi, R.; 1 ♀, <abbrev xmlns:xlink="http://www.w3.org/1999/xlink" content-type="institution" xlink:title="Crustacean Collection of the Department of Biology" id="ABBRID0EOCBI" xlink:type="simple">CCDB</abbrev> 7301, Praia de Guaratuba, Bertioga (<abbrev xmlns:xlink="http://www.w3.org/1999/xlink" xlink:title="São Paulo" id="ABBRID0ETCBI" xlink:type="simple">SP</abbrev>), Brazil, 07 January 2023, colls. Mantelatto, F.L., Mantelatto, F.B., Mantelatto, H.B.; 2 ♂s, 6 ♀s, 2 ovigerous ♀s, <abbrev xmlns:xlink="http://www.w3.org/1999/xlink" content-type="institution" xlink:title="Crustacean Collection of the Department of Biology" id="ABBRID0EXCBI" xlink:type="simple">CCDB</abbrev> 3924, Praia Guaiuba, Guarujá (<abbrev xmlns:xlink="http://www.w3.org/1999/xlink" xlink:title="São Paulo" id="ABBRID0E3CBI" xlink:type="simple">SP</abbrev>), 22 October 2011, colls. Rossi, N.; Leone, I., Carvalho, F.L., Costa, A.; 5 ♀s, <abbrev xmlns:xlink="http://www.w3.org/1999/xlink" content-type="institution" xlink:title="Crustacean Collection of the Department of Biology" id="ABBRID0EADBI" xlink:type="simple">CCDB</abbrev> 1443, Praia Itararé, São Vicente (<abbrev xmlns:xlink="http://www.w3.org/1999/xlink" xlink:title="São Paulo" id="ABBRID0EFDBI" xlink:type="simple">SP</abbrev>), Brazil, 23 October 2011, colls. Rossi, N., Leone, I., Carvalho, F.L., Costa, A.; 3 ♂s, 1 ♀, 7 ovigerous ♀s, <abbrev xmlns:xlink="http://www.w3.org/1999/xlink" content-type="institution" xlink:title="Crustacean Collection of the Department of Biology" id="ABBRID0EJDBI" xlink:type="simple">CCDB</abbrev> 4409, Praia de Balneário Camboriú, Camboriú (<abbrev xmlns:xlink="http://www.w3.org/1999/xlink" xlink:title="Santa Catarina" id="ABBRID0EODBI" xlink:type="simple">SC</abbrev>), Brazil, 04 December 2012, colls. Carvalho, F.L., Souza-Carvalho, E.A.; <italic><tp:taxon-name><tp:taxon-name-part taxon-name-part-type="genus" reg="Emerita">Emerita</tp:taxon-name-part><tp:taxon-name-part taxon-name-part-type="species" reg="portoricensis">portoricensis</tp:taxon-name-part></tp:taxon-name></italic>: ovigerous ♀ (holotype, <named-content xmlns:xlink="http://www.w3.org/1999/xlink" content-type="dwc:institutional_code" xlink:title="National Museum of Natural History, Smithsonian Institution, Washington, D.C." xlink:href="http://grbio.org/institution/smithsonian-institution-national-museum-natural-history-0" xlink:type="simple">USNM</named-content> 65731, photos), Mayaguez, Puerto Rico, 19–20 January 1899; 3 ♀s, <abbrev xmlns:xlink="http://www.w3.org/1999/xlink" content-type="institution" xlink:title="Crustacean Collection of the Department of Biology" id="ABBRID0ECEBI" xlink:type="simple">CCDB</abbrev> 3525, Playa Boca Del Drago, Bocas Del Toro, Panamá, 06 August 2011, colls. Mantelatto, F.L., Negri, M.P., Rossi, N., Magalhães, T.; <italic><tp:taxon-name><tp:taxon-name-part taxon-name-part-type="genus" reg="Emerita">Emerita</tp:taxon-name-part><tp:taxon-name-part taxon-name-part-type="species" reg="rathbunae">rathbunae</tp:taxon-name-part></tp:taxon-name></italic>: 3 ♀s, <abbrev xmlns:xlink="http://www.w3.org/1999/xlink" content-type="institution" xlink:title="Crustacean Collection of the Department of Biology" id="ABBRID0ESEBI" xlink:type="simple">CCDB</abbrev> 1029, Playa Del Revolcadero, Granjas Del Marquez, Acapulco, México, 06 May 2012, coll. Mantelatto, F.L.; <italic><tp:taxon-name><tp:taxon-name-part taxon-name-part-type="genus" reg="Emerita">Emerita</tp:taxon-name-part><tp:taxon-name-part taxon-name-part-type="species" reg="talpoida">talpoida</tp:taxon-name-part></tp:taxon-name></italic>: 9 ♀s, <abbrev xmlns:xlink="http://www.w3.org/1999/xlink" content-type="institution" xlink:title="Crustacean Collection of the Department of Biology" id="ABBRID0ECFBI" xlink:type="simple">CCDB</abbrev> 4675, Playa Escondida, Los Tuxtlas, México, 07 February 2013, coll. Robles, R.</p></tp:treatment-sec><tp:treatment-sec sec-type="diagnosis" id="SECID0EHFBI"><title>Diagnosis.</title><p>Carapace dorsally convex, 1.42–1.54× longer than wide, surface densely covered by microcrenulate rugae; most rugae elongate and continuous across carapace median line not forming rows or lines; 17 or more rugae crossing median line, rugae obsolete laterally on epimeral lobes. Front with three distinct subacute lobes consisting of rostrum and two lateral projections, rostrum visibly shorter than lateral projections. Antennular flagellum dorsal ramus with 30 articles. Antennal peduncle second article large, with three distal spines, median spine the longest, antennal flagellum with 74–104 articles. First maxilla proximal endite rounded, subcircular with margins visibly convex; endopodal palp wide, short, distal end upturned. Third maxilliped without exopod, endopod with merus distal inner margin projected into strong subtriangular lobe, lateral margins of merus sinuous, outer distal margin ending on acute angle. First pereopod merus large, inflated, broad truncate lobe on inferior margin of merus, carpus distal end with large spine, propodus ca. as long as dactylus; dactylus elongate, more than twice as long as wide, superior surface almost straight, inferior surface convex with low, moderate, and regularly spaced serrations, dactylus lined by long plumose setae and short spiniform setae or spinules, terminus of dactylus with single short spine, terminus subacute. Pleon with second pleonite larger than others, tergite as wide as carapace, sides of second pleonite forming wide flanges laterally, second and third pleonite with two pairs of rugae extending from junction with next pleonite almost to ventrolateral margin. Overall coloration olive grey, white laterally, rugae distinctly white in coloration, few thin white bars or stripes near posterolateral regions of carapace.</p></tp:treatment-sec><tp:treatment-sec sec-type="description" id="SECID0EMFBI"><title>Description.</title><p><bold><italic>Carapace</italic></bold> (Figs <xref ref-type="fig" rid="F1">1A</xref>, <xref ref-type="fig" rid="F5">5D</xref>, <xref ref-type="fig" rid="F6">6B</xref>, <xref ref-type="fig" rid="F8">8A</xref>, <xref ref-type="fig" rid="F11">11</xref>, <xref ref-type="fig" rid="F12">12A</xref>) elongate, 1.42–1.54× longer than wide, subcylindrical, overall dorsally convex, highly convex transversely, slightly convex longitudinally; carapace surface densely covered by low transverse microcrenulate to microdenticulate rugae, many of which are continuously elongate, not forming proper lines or rows of rugae, many continuous across middorsal region on anterior and posterior portions of carapace, usually 17 or more rugae extending across postcervical middorsal line; pterygostomial region with ventrolateral rugae; rugae separating small, anteriorly curved ridges; anterior margin of broad epimeral lobe of carapace with serrated appearance due to presence of such ridges. Pterygostomial plates densely punctate, separated from carapace by post-gastric groove; low slightly rugose ridge extending from median portion almost to distal end of plate, parallel to carapace margin for most of its extension, slightly deflected inwards near distal end. Front (Figs <xref ref-type="fig" rid="F5">5D</xref>, <xref ref-type="fig" rid="F6">6F</xref>) with three subacute dentiform projections; median projection forming broad triangular or subtriangular rostrum surrounded by relatively long plumose setae, distal end of rostrum sharply pointed, rostrum visibly shorter than lateral projections; lateral projections subtriangular with concave sides proximally and straight sides distally, visibly longer than rostrum, also surrounded by relatively long plumose setae; rostrum and lateral projections separated by wide U-shaped sulcus. Anterolateral margins of carapace just to the side of frontal projections surrounded by short plumose setae. Transverse frontal groove parallel to front, mostly straight, slightly bent at lateral extremes. Cervical groove just anterior to midlength of carapace, crescent shaped with convex face facing posteriorly, slight anteriorly facing notch on cervical groove on carapace midline. Most rugae broken, obsolete or absent on lower broad epimeral lobe.</p><fig id="F8" position="float" orientation="portrait"><object-id xmlns:xlink="http://www.w3.org/1999/xlink" content-type="doi" xlink:type="simple">10.3897/zookeys.1161.99432.figure8</object-id><object-id xmlns:xlink="http://www.w3.org/1999/xlink" content-type="arpha" xlink:type="simple">63483171-8AC7-54F8-AFCA-53FF1C581D91</object-id><label>Figure 8.</label><caption><p><italic><tp:taxon-name><tp:taxon-name-part taxon-name-part-type="genus" reg="Emerita">Emerita</tp:taxon-name-part><tp:taxon-name-part taxon-name-part-type="species" reg="almeidai">almeidai</tp:taxon-name-part></tp:taxon-name></italic> sp. nov. <bold>A</bold> ♀ paratype, <abbrev xmlns:xlink="http://www.w3.org/1999/xlink" xlink:title="carapace length" id="ABBRID0EMHBI" xlink:type="simple">cl</abbrev>. 14.67 mm (<abbrev xmlns:xlink="http://www.w3.org/1999/xlink" content-type="institution" xlink:title="Crustacean Collection of the Department of Biology" id="ABBRID0EQHBI" xlink:type="simple">CCDB</abbrev> 5855) <bold>B, E</bold> ovigerous ♀ paratype, <abbrev xmlns:xlink="http://www.w3.org/1999/xlink" xlink:title="carapace length" id="ABBRID0EXHBI" xlink:type="simple">cl</abbrev>. 15.01 mm (<abbrev xmlns:xlink="http://www.w3.org/1999/xlink" content-type="institution" xlink:title="Crustacean Collection of the Department of Biology" id="ABBRID0E2HBI" xlink:type="simple">CCDB</abbrev> 4937) <bold>C, D</bold> ovigerous ♀ paratype, <abbrev xmlns:xlink="http://www.w3.org/1999/xlink" xlink:title="carapace length" id="ABBRID0ECIBI" xlink:type="simple">cl</abbrev>. 17.31 mm (<abbrev xmlns:xlink="http://www.w3.org/1999/xlink" content-type="institution" xlink:title="Crustacean Collection of the Department of Biology" id="ABBRID0EGIBI" xlink:type="simple">CCDB</abbrev> 5855) <bold>A</bold> dorsal view <bold>B</bold> lateral view of dactylus of pereopod 1 <bold>C</bold> lateral view of left antennule <bold>D</bold> lateral view of left antenna <bold>E</bold> dorsal view of telson and uropods. Scale bars: 6 mm (<bold>A</bold>); 4 mm (<bold>B, E</bold>); 3 mm (<bold>C, D</bold>).</p></caption><graphic xmlns:xlink="http://www.w3.org/1999/xlink" xlink:href="zookeys-1161-169_article-99432__-g008.jpg" position="float" orientation="portrait" xlink:type="simple" id="oo_849366.jpg"><uri content-type="original_file" xlink:type="simple">https://binary.pensoft.net/fig/849366</uri></graphic></fig><p><bold><italic>Eyes</italic></bold> (Fig. <xref ref-type="fig" rid="F5">5D</xref>) swollen at end of very narrow and elongated peduncles, reaching anteriorly past distal portion of fifth antennal peduncle article when extended and past spines of second antennal article when retracted; ocular peduncles composed of three articles; first article arcuate, longer than wide, convex on internal face and concave on external face; second article deflected downwards, longer than first article; third article long, first third wider, other two thirds very narrow, widening near eye.</p><p><bold><italic>Antennules</italic></bold> (Fig. <xref ref-type="fig" rid="F8">8C</xref>) short; antennular peduncle composed of three articles; first article wider than others, external surface with large dentiform projection near base of article; second article densely setose, trapezoid in shape, dorsal surface shorter, ventral surface longer; third article short, also trapezoid in shape, dorsal surface longer, ventral surface shorter; flagellum dorsal ramus longer, with 30 articles, ventral ramus shorter, with 12 articles.</p><p><bold><italic>Antenna</italic></bold> (Figs <xref ref-type="fig" rid="F6">6J</xref>, <xref ref-type="fig" rid="F8">8D</xref>) long; antennal peduncle composed of five articles; first article trapezoidal, longer than wide; second article large, covered by sparse rugae, distal end with three large spiniform projections, median projection longest, dorsal and ventral projections ca. the same size as each other, sulcus extending across dorsolateral surface from proximal end to base of dorsal spiniform projection, microdenticulate ridge separating ventral projection from median projection, one row of setose rugae present on mesial ventral portion; third article inserted on lateral portion of second article, completely concealed by second article in lateral view, trapezoidal in shape, proximal portion rectangular in shape, distal portion triangular, short line of setae parallel to distal margin; fourth article dorsally convex, ventrally Y-shaped; fifth article elongate, slimmer near base, inflated distally, row of setae on ventral margin; flagellum long, composed of 74–104 articles with dense long setae ventrally in adult specimens, number of articles smaller in juveniles, first article longest, ~ 3× as long as other articles.</p><p><bold><italic>Mandible</italic></bold> (Fig. <xref ref-type="fig" rid="F9">9A</xref>) membranous, mostly fused with posterior margin of epistome; gnathal lobe short, kidney-shaped, inserted basally on mandible, projected inwards, external margin convex, internal margin concave, long plumose setae along mesial and distal margins; palpus composed of two articles, longer than gnathal lobe; first article subrectangular; terminal article suboval, lined by many long setae.</p><fig id="F9" position="float" orientation="portrait"><object-id xmlns:xlink="http://www.w3.org/1999/xlink" content-type="doi" xlink:type="simple">10.3897/zookeys.1161.99432.figure9</object-id><object-id xmlns:xlink="http://www.w3.org/1999/xlink" content-type="arpha" xlink:type="simple">5C4E3B22-7905-5F03-8DF3-1972DCBF5BB8</object-id><label>Figure 9.</label><caption><p><italic><tp:taxon-name><tp:taxon-name-part taxon-name-part-type="genus" reg="Emerita">Emerita</tp:taxon-name-part><tp:taxon-name-part taxon-name-part-type="species" reg="almeidai">almeidai</tp:taxon-name-part></tp:taxon-name></italic> sp. nov. <bold>A–E</bold> ovigerous ♀ paratype, <abbrev xmlns:xlink="http://www.w3.org/1999/xlink" xlink:title="carapace length" id="ABBRID0EKLBI" xlink:type="simple">cl</abbrev>. 17.31mm (<abbrev xmlns:xlink="http://www.w3.org/1999/xlink" content-type="institution" xlink:title="Crustacean Collection of the Department of Biology" id="ABBRID0EOLBI" xlink:type="simple">CCDB</abbrev> 5855) <bold>F, G</bold> ovigerous ♀ paratype, <abbrev xmlns:xlink="http://www.w3.org/1999/xlink" xlink:title="carapace length" id="ABBRID0EVLBI" xlink:type="simple">cl</abbrev>. 15.01 mm (<abbrev xmlns:xlink="http://www.w3.org/1999/xlink" content-type="institution" xlink:title="Crustacean Collection of the Department of Biology" id="ABBRID0EZLBI" xlink:type="simple">CCDB</abbrev> 4937) <bold>A</bold> right mandible <bold>B</bold> left first maxilla <bold>C</bold> right second maxilla <bold>D</bold> left first maxilliped <bold>E</bold> left second maxilliped <bold>F</bold> right third maxilliped external face <bold>G</bold> right third maxilliped internal face. Scale bars: 1 mm (<bold>A–D</bold>); 4 mm (<bold>E–G</bold>).</p></caption><graphic xmlns:xlink="http://www.w3.org/1999/xlink" xlink:href="zookeys-1161-169_article-99432__-g009.jpg" position="float" orientation="portrait" xlink:type="simple" id="oo_849367.jpg"><uri content-type="original_file" xlink:type="simple">https://binary.pensoft.net/fig/849367</uri></graphic></fig><p><bold><italic>First maxilla</italic></bold> (Fig. <xref ref-type="fig" rid="F9">9B</xref>) small; proximal endite loosely connected to rest of appendage, oval, flattened, lateral and distal margins surrounded by relatively long setae; distal endite elongate, narrow, distal end slightly wider, pin-shaped, margins lined by setae, setae on proximal internal side very long, median and distal setae shorter, setae on proximal and median external portions shorter, longer subdistally; endopodal palp nearly as wide as long, tip slightly hooked upwards.</p><p><bold><italic>Second maxilla</italic></bold> (Fig. <xref ref-type="fig" rid="F9">9C</xref>) exopod developed as scaphognathite attached to base, proximal and distal lobes flattened, lined by long setae, proximal lobe semi-oval in shape, broader, distal lobe semi-oval, slimmer; endopod short, wider proximally, narrowed towards distal end, subacute tip deflected distally.</p><p><bold><italic>First maxilliped</italic></bold> (Fig. <xref ref-type="fig" rid="F9">9D</xref>) membranous; exopod larger, arched, composed of two articles; proximal article subrectangular, outer margin convex, inner margin concave, distal article subovoid, surrounded distally by many long plumose setae, outer margin proximally convex until ca. midpoint, where it becomes concave, inner margin convex throughout its extension; endopod minute, elongate, membranous, with small tuft of setae subterminally; distal endite crescent shaped, exceeding length of exopod first article, extensively covered by short setae on external surface, inner margin covered by dense long plumose setae, patch of relatively long plumose setae present on distal end.</p><p><bold><italic>Second maxilliped</italic></bold> (Fig. <xref ref-type="fig" rid="F9">9E</xref>) membranous, exopod and endopod subequal; exopod composed of two articles; proximal article elongate, subtriangular, widest proximally, narrowing towards distal end, sparsely setose; distal article subovoid, margins surrounded by long plumose setae; endopod composed of four articles; ischio-merus narrow, arcuate in shape, proximal end wider, narrowing towards distal end, outer margin convex lined by several long setae, inner margin concave lined by several setae; carpus short, inflated, distal and lateral margins densely covered by long plumose setae; propodus short, less robust than carpus, margins covered by setae; dactylus long, narrow, elongate, widest at base, narrowing towards distal rounded end, ~ 2/3 as long as ischio-merus, surrounded by long setae.</p><p><bold><italic>Third maxilliped</italic></bold> (Fig. <xref ref-type="fig" rid="F9">9F, G</xref>) lacking exopod; endopod with coxa wider than long, small subtriangular projection on proximal inner side, base-ischium minute, much wider than long, merus broad, sparse setose rugae present on outer face, inner face mostly smooth with one large and distinct ridge crossing merus from base-ischium junction to carpus junction, margins lined by short setae, long plumose setae distally, nearly twice as long as wide, proximal third of inner margin very rounded, convex, distal two thirds straight, large subtriangular projection on distal end of inner portion of merus overlying part of carpus and propodus, outer margin slightly concave proximally, convex distally, distal end of outer portion of merus straight, carpus short, subquadrate, distal margin and inner face covered by long setae, propodus long, slightly curved inwards, outer face smooth, inner face densely covered in setae, dactylus long, shorter than propodus, slightly curved inwards, distal end rounded, outer face smooth inner face densely covered in setae.</p><p><bold><italic>First pereopod</italic></bold> (Fig. <xref ref-type="fig" rid="F10">10A</xref>) coxa subtrapezoidal, sparsely covered by setose rugae on external face, setae on ventral margin and distal end, ventral dentiform projection proximally; base-ischium longer than wide, minute, lined by setae ventrally, with two lobes separated by median notch, ventral margin surrounded by setae; merus large, subcircular, sparsely covered by setose rugae, superior margin convex, inferior margin convex proximally, extended laterally forming truncate lobe with straight or almost straight lateral margin, small short sulcus on mesial portion of distal end of merus; carpus elongate, crossed by some oblique rows of setose rugae on distal ventral portion, three very distinct small perpendicular rows of setose rugae on dorsal surface separating article from large narrow distal spine, spine reaching to base of dactylus; propodus subtrapezoidal in shape, sparsely surrounded by setae, sparse setose rugae present, a transversal ridge running along most of ventrolateral portion of propodus, including distal process (Fig. <xref ref-type="fig" rid="F8">8B</xref>), dense short setae running along ridge, distal process long, subtriangular, strong oblique ridge running from dactylus junction to base of distal process, superolateral surface of distal process excavate, fits base of dactylus, long setae present on distal process; dactylus (Figs <xref ref-type="fig" rid="F5">5D</xref>, <xref ref-type="fig" rid="F6">6D</xref>, <xref ref-type="fig" rid="F8">8B</xref>) elongate, usually more than twice as long as wide, superior margin mostly straight, inferior surface convex, inferior surface moderately serrated from median portion to distal end, terminus of dactylus acute or subacute bearing one small spine, weakly arched oblique ridge across superior portion of dactylus, ridge originating near median portion of junction with propodus, running upwards towards superior margin, fusing with superior margin around median portion of dactylus, ridge lined by small setae, long plumose setae surrounding dactylus, small spiniform setae among them.</p><fig id="F10" position="float" orientation="portrait"><object-id xmlns:xlink="http://www.w3.org/1999/xlink" content-type="doi" xlink:type="simple">10.3897/zookeys.1161.99432.figure10</object-id><object-id xmlns:xlink="http://www.w3.org/1999/xlink" content-type="arpha" xlink:type="simple">6E0F8081-F934-53FE-B1B9-B2A982A6F8C2</object-id><label>Figure 10.</label><caption><p><italic><tp:taxon-name><tp:taxon-name-part taxon-name-part-type="genus" reg="Emerita">Emerita</tp:taxon-name-part><tp:taxon-name-part taxon-name-part-type="species" reg="almeidai">almeidai</tp:taxon-name-part></tp:taxon-name></italic> sp. nov. <bold>A, D</bold> ovigerous ♀ paratype, <abbrev xmlns:xlink="http://www.w3.org/1999/xlink" xlink:title="carapace length" id="ABBRID0E3PBI" xlink:type="simple">cl</abbrev>. 17.31 mm (<abbrev xmlns:xlink="http://www.w3.org/1999/xlink" content-type="institution" xlink:title="Crustacean Collection of the Department of Biology" id="ABBRID0EAQBI" xlink:type="simple">CCDB</abbrev> 5855) <bold>B, C, E</bold> ovigerous ♀ paratype, <abbrev xmlns:xlink="http://www.w3.org/1999/xlink" xlink:title="carapace length" id="ABBRID0EHQBI" xlink:type="simple">cl</abbrev>. 15.01 mm (<abbrev xmlns:xlink="http://www.w3.org/1999/xlink" content-type="institution" xlink:title="Crustacean Collection of the Department of Biology" id="ABBRID0ELQBI" xlink:type="simple">CCDB</abbrev> 4937) <bold>A</bold> lateral view of right pereopod 1 <bold>B</bold> lateral view of left pereopod 2 <bold>C</bold> lateral view of left pereopod 3 <bold>D</bold> lateral view of left pereopod 4 <bold>E</bold> lateral view of right pereopod 5. Scale bars: 4 mm (<bold>A</bold>); 2 mm (<bold>B</bold>); 5 mm (<bold>C</bold>); 3 mm (<bold>D</bold>); 1 mm (<bold>E</bold>).</p></caption><graphic xmlns:xlink="http://www.w3.org/1999/xlink" xlink:href="zookeys-1161-169_article-99432__-g010.jpg" position="float" orientation="portrait" xlink:type="simple" id="oo_849368.jpg"><uri content-type="original_file" xlink:type="simple">https://binary.pensoft.net/fig/849368</uri></graphic></fig><p><bold><italic>Second through fourth pereopods</italic></bold> (Fig. <xref ref-type="fig" rid="F10">10B, C, D</xref>) similar in configuration. Second pereopod coxa subquadrate; base-ischium small, longer than wide, surrounded by setae; merus large, subrectangular, longer than wide, surface covered by sparse setose rugae, superior margin mostly straight, convex towards distal end, inferior margin slightly concave, large dentiform projection protruding ventrally from distal end of merus, inferior margin lined by setae; carpus subtriangular, external surface with two short ridges present, one on superior and one on inferior regions of article, internal surface setose, crossed mesially by single row of setae, inferior portion with small triangular projection distally lined by setae; propodus wider than long, subrectangular, superior margin oblique, external face with small triangular projection positioned distally on dorsal region overlying part of dactylus, transverse ridge near superior margin, internal face with large spiniform projection lined by large setae at ca. same position; dactylus large, flattened, hook-shaped, broad proximally, narrowing distally, superior margin concave, inferior margin convex, distal tip upturned, inferior margin surrounded by long setae. Third pereopod coxa and base-ischium similar to second pereopod; merus subrectangular, much longer than wide; carpus very large, subtriangular, superior and inferior ridges present, propodus wider than long, subrectangular, superior margin oblique, small ridge near superior margin present, small triangular projection positioned distally on superior margin overlying part of dactylus; dactylus large, hook-shaped, flattened, broad proximally, narrowing distally, superior margin concave, inferior margin convex, distal tip upturned, inferior margin surrounded by setae. Fourth pereopod coxa and base-ischium similar to that of second and third pereopods; merus elongate, much longer than wide, subrectangular; carpus large, longer than wide, inferior surface almost straight, superior surface convex; propodus subquadrate, nearly as wide as long, lacking triangular projection, line of short setae near superior margin; dactylus large, somewhat flattened, broad distally, narrowing towards distal end, proportionally smaller than in other pereopods, subtriangular, superior and inferior margins almost straight, tip not upturned, a line of short setae parallel to superior margin, inferior margin lined by setae.</p><p><bold><italic>Fifth pereopod</italic></bold> (Fig. <xref ref-type="fig" rid="F10">10E</xref>) reduced, concealed under carapace; all articles except for dactylus elongate, much longer than wide, with small tufts of setae distally; propodus long, with distal projection that along with dactylus forms a small chela; dactylus short, deflected inwards; chela small, covered by setae.</p><p><bold><italic>Pleon</italic></bold> short, partly recurved under carapace. First pleonite smallest, minute, much wider than long, fitting into posterior concavity of carapace; second pleonite larger than others, as wide as carapace, median portion of pleonite narrow, both sides of pleonite enlarged, forming two wide lateral flanges, flanges with pair of long transverse rugae extending from third pleonite junction almost to ventrolateral margins of tergite, distal portion of ventrolateral region of each pleonite with short transverse ruga extending from superior margin to inferior margin of narrowest portion of flange, wide lateral flanges forming space where third pleonite fits; third pleonite smaller than second, sides of pleonite somewhat enlarged forming flanges that are mostly covered by flanges of second pleonite, two transverse rugae extending from junction with fourth pleonite to junction with second on each flange; fourth pleonite smaller than third, sides slightly enlarged forming flanges which are mostly covered by flanges of third pleonite, one oblique ruga extending from junction with fifth pleonite to junction with third on each side of pleonite; fifth pleonite smaller than fourth, lateral flanges small; sixth pleonite subpentagonal, lateral margins forming subtriangular projections, two short longitudinal grooves near articulation with telson, each groove joined to two much smaller transverse grooves. Female pleopods on second through fourth pleonites developed as three long and narrow articles, not developed on first and fifth pleonites; males without developed pleopods on first through fifth pleonites; uropods large, protopod subrectangular, endopod suboval, rounded, distal margin densely covered in setae, exopod suboval, more elongate, distal margin densely covered in setae.</p><p><bold><italic>Telson</italic></bold> (Figs <xref ref-type="fig" rid="F6">6H</xref>, <xref ref-type="fig" rid="F8">8E</xref>) lanceolate, lateral margins setose, slightly convex proximally, very slight notches at ~ 3/4 of length of telson, two short longitudinal grooves near junction with pleon, two long longitudinal ridges parallel to lateral margins of telson, distal end of telson subacute.</p></tp:treatment-sec><tp:treatment-sec sec-type="Coloration in life" id="SECID0EVSBI"><title>Coloration in life.</title><p>Carapace overall olive grey dorsally, lateral regions white, rugae extending across carapace white, posterolateral regions of carapace with few slim white longitudinal lines or small white blotches; lines and blotches usually restricted to posterolateral region, but some specimens possess one white longitudinal line along posterior 1/4 of carapace median line. Pleonal somites olive-grey anteriorly, white posteriorly, forming a pattern of alternating olive-grey and white stripes (Fig. <xref ref-type="fig" rid="F12">12A</xref>).</p></tp:treatment-sec><tp:treatment-sec sec-type="habitat" id="SECID0E6SBI"><title>Habitat.</title><p>Shallow infaunal, lives in wave swash zone of sandy beaches or shallow subtidal sandy flats where it burrows shallowly in sand, moves with tidal rise and fall.</p></tp:treatment-sec><tp:treatment-sec sec-type="distribution" id="SECID0EETBI"><title>Distribution.</title><p>Brazil: known from Maranhão, Ceará, Rio Grande do Norte, Paraíba, Pernambuco, Alagoas, Sergipe, Bahia, Espírito Santo, and Rio de Janeiro.</p></tp:treatment-sec><tp:treatment-sec sec-type="etymology" id="SECID0EJTBI"><title>Etymology.</title><p>The species name honors Alexandre O. Almeida, a valued friend and respected colleague who has contributed extensively to increase knowledge of the decapod crustaceans of Brazil.</p></tp:treatment-sec><tp:treatment-sec sec-type="remarks" id="SECID0EOTBI"><title>Remarks.</title><p><italic><tp:taxon-name><tp:taxon-name-part taxon-name-part-type="genus" reg="Emerita">Emerita</tp:taxon-name-part><tp:taxon-name-part taxon-name-part-type="species" reg="almeidai">almeidai</tp:taxon-name-part></tp:taxon-name></italic> sp. nov. is closest to <italic><tp:taxon-name><tp:taxon-name-part taxon-name-part-type="genus" reg="Emerita">E.</tp:taxon-name-part><tp:taxon-name-part taxon-name-part-type="species" reg="portoricensis">portoricensis</tp:taxon-name-part></tp:taxon-name></italic> and thus shares a wide range of morphological similarities, which is why for many years several specimens from Brazil were wrongly assigned to <italic><tp:taxon-name><tp:taxon-name-part taxon-name-part-type="genus" reg="Emerita">E.</tp:taxon-name-part><tp:taxon-name-part taxon-name-part-type="species" reg="portoricensis">portoricensis</tp:taxon-name-part></tp:taxon-name></italic> (see Introduction). Both species have a carapace densely covered by microcrenulate rugae (Figs <xref ref-type="fig" rid="F1">1A</xref>, <xref ref-type="fig" rid="F5">5D, G</xref>, <xref ref-type="fig" rid="F6">6B</xref>, <xref ref-type="fig" rid="F8">8A</xref>, <xref ref-type="fig" rid="F11">11</xref>, <xref ref-type="fig" rid="F12">12</xref>) distributed in similar patterns, a front with three subacute lobes with the rostrum being distinctly shorter than lateral projections (Figs <xref ref-type="fig" rid="F5">5D, G</xref>, <xref ref-type="fig" rid="F6">6B</xref>), first pereopod dactyli more than twice as long as wide and not as rounded as in other species such as <italic><tp:taxon-name><tp:taxon-name-part taxon-name-part-type="genus" reg="Emerita">Emerita</tp:taxon-name-part><tp:taxon-name-part taxon-name-part-type="species" reg="brasiliensis">brasiliensis</tp:taxon-name-part></tp:taxon-name></italic> and <italic><tp:taxon-name><tp:taxon-name-part taxon-name-part-type="genus" reg="Emerita">Emerita</tp:taxon-name-part><tp:taxon-name-part taxon-name-part-type="species" reg="talpoida">talpoida</tp:taxon-name-part></tp:taxon-name></italic> (Figs <xref ref-type="fig" rid="F5">5</xref>, <xref ref-type="fig" rid="F6">6C, D</xref>), two pairs of rugae extending onto lateral flanges of the first two pleonites. However, some characters such as the carapace length and width ratio (<abbrev xmlns:xlink="http://www.w3.org/1999/xlink" xlink:title="carapace width" id="ABBRID0ETWBI" xlink:type="simple">cw</abbrev>./<abbrev xmlns:xlink="http://www.w3.org/1999/xlink" xlink:title="carapace length" id="ABBRID0EXWBI" xlink:type="simple">cl</abbrev>.), the number of articles on the antennal flagellum, the first maxilla, the dactylus of the first pereopod, and the coloration in life can be used to distinguish between these two species. The carapace in <italic><tp:taxon-name><tp:taxon-name-part taxon-name-part-type="genus" reg="Emerita">E.</tp:taxon-name-part><tp:taxon-name-part taxon-name-part-type="species" reg="almeidai">almeidai</tp:taxon-name-part></tp:taxon-name></italic> sp. nov. (Figs <xref ref-type="fig" rid="F1">1A</xref>, <xref ref-type="fig" rid="F5">5D</xref>, <xref ref-type="fig" rid="F6">6B</xref>, <xref ref-type="fig" rid="F8">8A</xref>, <xref ref-type="fig" rid="F11">11</xref>, <xref ref-type="fig" rid="F12">12A</xref>) tends to be more oblong than that of <italic><tp:taxon-name><tp:taxon-name-part taxon-name-part-type="genus" reg="Emerita">E.</tp:taxon-name-part><tp:taxon-name-part taxon-name-part-type="species" reg="portoricensis">portoricensis</tp:taxon-name-part></tp:taxon-name></italic> (Figs <xref ref-type="fig" rid="F5">5G</xref>, <xref ref-type="fig" rid="F12">12B</xref>), usually being 1.42–1.54× as wide as long in adult specimens (vs. 1.49–1.64× in <italic><tp:taxon-name><tp:taxon-name-part taxon-name-part-type="genus" reg="Emerita">E.</tp:taxon-name-part><tp:taxon-name-part taxon-name-part-type="species" reg="portoricensis">portoricensis</tp:taxon-name-part></tp:taxon-name></italic>, present study), although there is some overlap. The number of articles on the antennal flagellum of <italic><tp:taxon-name><tp:taxon-name-part taxon-name-part-type="genus" reg="Emerita">E.</tp:taxon-name-part><tp:taxon-name-part taxon-name-part-type="species" reg="almeidai">almeidai</tp:taxon-name-part></tp:taxon-name></italic> sp. nov. (Fig. <xref ref-type="fig" rid="F8">8D</xref>) also tends to be more variable than that of <italic><tp:taxon-name><tp:taxon-name-part taxon-name-part-type="genus" reg="Emerita">E.</tp:taxon-name-part><tp:taxon-name-part taxon-name-part-type="species" reg="portoricensis">portoricensis</tp:taxon-name-part></tp:taxon-name></italic>, varying from 74 to 104 articles in adult specimens, while <italic><tp:taxon-name><tp:taxon-name-part taxon-name-part-type="genus" reg="Emerita">E.</tp:taxon-name-part><tp:taxon-name-part taxon-name-part-type="species" reg="portoricensis">portoricensis</tp:taxon-name-part></tp:taxon-name></italic> usually has 76–86 (<xref ref-type="bibr" rid="B23">Felder et al. 2023</xref>; present study). Although there is still some overlap, this character is still useful to distinguish between the two species. However, juvenile specimens (see details in Materials and methods) may have many fewer articles on the antennal flagellum in both species, and thus this character is only useful for adult specimens. The first maxilla of <italic><tp:taxon-name><tp:taxon-name-part taxon-name-part-type="genus" reg="Emerita">E.</tp:taxon-name-part><tp:taxon-name-part taxon-name-part-type="species" reg="almeidai">almeidai</tp:taxon-name-part></tp:taxon-name></italic> sp. nov. (Fig. <xref ref-type="fig" rid="F9">9B</xref>) also differs from that of <italic><tp:taxon-name><tp:taxon-name-part taxon-name-part-type="genus" reg="Emerita">E.</tp:taxon-name-part><tp:taxon-name-part taxon-name-part-type="species" reg="portoricensis">portoricensis</tp:taxon-name-part></tp:taxon-name></italic> (<xref ref-type="bibr" rid="B23">Felder et al. 2023</xref>: 349, fig. 3): in <italic><tp:taxon-name><tp:taxon-name-part taxon-name-part-type="genus" reg="Emerita">E.</tp:taxon-name-part><tp:taxon-name-part taxon-name-part-type="species" reg="almeidai">almeidai</tp:taxon-name-part></tp:taxon-name></italic> sp. nov. the proximal endite is wider, rounder and with more convex margins, and the endopodal palp is proportionally wider and shorter. The first pereopod dactylus (Figs <xref ref-type="fig" rid="F5">5D</xref>, <xref ref-type="fig" rid="F6">6D</xref>, <xref ref-type="fig" rid="F8">8B</xref>) is also distinct, with <italic><tp:taxon-name><tp:taxon-name-part taxon-name-part-type="genus" reg="Emerita">E.</tp:taxon-name-part><tp:taxon-name-part taxon-name-part-type="species" reg="almeidai">almeidai</tp:taxon-name-part></tp:taxon-name></italic> sp. nov. having low, moderately and regularly spaced serrations on the inferior surface of the dactylus, while <italic><tp:taxon-name><tp:taxon-name-part taxon-name-part-type="genus" reg="Emerita">E.</tp:taxon-name-part><tp:taxon-name-part taxon-name-part-type="species" reg="portoricensis">portoricensis</tp:taxon-name-part></tp:taxon-name></italic> has a slight and irregular serrations, which in many cases can be absent. The coloration of these two species can also be used to distinguish between live specimens. As shown in a recent redescription of <italic><tp:taxon-name><tp:taxon-name-part taxon-name-part-type="genus" reg="Emerita">E.</tp:taxon-name-part><tp:taxon-name-part taxon-name-part-type="species" reg="portoricensis">portoricensis</tp:taxon-name-part></tp:taxon-name></italic> (<xref ref-type="bibr" rid="B23">Felder et al. 2023</xref>: 345, fig. 1) and in the present work (Fig. <xref ref-type="fig" rid="F12">12B</xref>), this species has very wide white bars on the posterolateral regions of carapace along with a wide white bar along the posterior 1/4 of the carapace median line. Although <italic><tp:taxon-name><tp:taxon-name-part taxon-name-part-type="genus" reg="Emerita">E.</tp:taxon-name-part><tp:taxon-name-part taxon-name-part-type="species" reg="almeidai">almeidai</tp:taxon-name-part></tp:taxon-name></italic> sp. nov. shares some of these characteristics (Fig. <xref ref-type="fig" rid="F12">12A</xref>), the white bars are usually slimmer and the white bar along the carapace median line is usually absent; however, it was observed only in one freshly collected paratype specimen (MZUSP 43536). The white colored rugae, which were observed in all of the freshly collected specimens of <italic><tp:taxon-name><tp:taxon-name-part taxon-name-part-type="genus" reg="Emerita">E.</tp:taxon-name-part><tp:taxon-name-part taxon-name-part-type="species" reg="almeidai">almeidai</tp:taxon-name-part></tp:taxon-name></italic> sp. nov. (Fig. <xref ref-type="fig" rid="F12">12A</xref>), however, are not present in either of the specimens shown in the recent redescription of <italic><tp:taxon-name><tp:taxon-name-part taxon-name-part-type="genus" reg="Emerita">E.</tp:taxon-name-part><tp:taxon-name-part taxon-name-part-type="species" reg="portoricensis">portoricensis</tp:taxon-name-part></tp:taxon-name></italic> (<xref ref-type="bibr" rid="B23">Felder et al. 2023</xref>: 345, fig. 1) or in the specimen analyzed in this study (Fig. <xref ref-type="fig" rid="F12">12B</xref>), suggesting that this character might be unique to <italic><tp:taxon-name><tp:taxon-name-part taxon-name-part-type="genus" reg="Emerita">E.</tp:taxon-name-part><tp:taxon-name-part taxon-name-part-type="species" reg="almeidai">almeidai</tp:taxon-name-part></tp:taxon-name></italic> sp. nov. The southernmost record for <italic><tp:taxon-name><tp:taxon-name-part taxon-name-part-type="genus" reg="Emerita">E.</tp:taxon-name-part><tp:taxon-name-part taxon-name-part-type="species" reg="portoricensis">portoricensis</tp:taxon-name-part></tp:taxon-name></italic> (Venezuela and Trinidad) and the northernmost record for <italic><tp:taxon-name><tp:taxon-name-part taxon-name-part-type="genus" reg="Emerita">E.</tp:taxon-name-part><tp:taxon-name-part taxon-name-part-type="species" reg="almeidai">almeidai</tp:taxon-name-part></tp:taxon-name></italic> sp. nov. (Maranhão, Brazil) are very far apart and there is a strong marine barrier, the Amazon–Orinoco plume (see <xref ref-type="bibr" rid="B14">Curtin 1986</xref> for physical characteristics) that can promote some isolation between northern and southern decapod populations (see <xref ref-type="bibr" rid="B50">Peres et al. 2022</xref>), and this is possibly the reason there are no records of these species coexisting in the same environment.</p><fig id="F11" position="float" orientation="portrait"><object-id xmlns:xlink="http://www.w3.org/1999/xlink" content-type="doi" xlink:type="simple">10.3897/zookeys.1161.99432.figure11</object-id><object-id xmlns:xlink="http://www.w3.org/1999/xlink" content-type="arpha" xlink:type="simple">E7A82B9A-F45F-527E-A88F-873AD577CEBB</object-id><label>Figure 11.</label><caption><p><italic><tp:taxon-name><tp:taxon-name-part taxon-name-part-type="genus" reg="Emerita">Emerita</tp:taxon-name-part><tp:taxon-name-part taxon-name-part-type="species" reg="almeidai">almeidai</tp:taxon-name-part></tp:taxon-name></italic> sp. nov. <bold>A</bold> ovigerous ♀ holotype, <abbrev xmlns:xlink="http://www.w3.org/1999/xlink" xlink:title="carapace length" id="ABBRID0ESACI" xlink:type="simple">cl</abbrev>. 13.52 mm (<abbrev xmlns:xlink="http://www.w3.org/1999/xlink" content-type="institution" xlink:title="Crustacean Collection of the Department of Biology" id="ABBRID0EWACI" xlink:type="simple">CCDB</abbrev> 7233) <bold>B</bold> ♂ paratype, <abbrev xmlns:xlink="http://www.w3.org/1999/xlink" xlink:title="carapace length" id="ABBRID0E4ACI" xlink:type="simple">cl</abbrev>. 7.29 mm (MZUSP 43536) <bold>C</bold> ♀ paratype, <abbrev xmlns:xlink="http://www.w3.org/1999/xlink" xlink:title="carapace length" id="ABBRID0EDBCI" xlink:type="simple">cl</abbrev>. 10.49 mm (MOUFPE 20112) <bold>D</bold> ♀, <abbrev xmlns:xlink="http://www.w3.org/1999/xlink" xlink:title="carapace length" id="ABBRID0EJBCI" xlink:type="simple">cl</abbrev>. 10.20 mm (<abbrev xmlns:xlink="http://www.w3.org/1999/xlink" content-type="institution" xlink:title="Crustacean Collection of the Department of Biology" id="ABBRID0ENBCI" xlink:type="simple">CCDB</abbrev> 3369). Scale bars: 4 mm (<bold>A, B</bold>); 2 mm (<bold>C</bold>); 5 mm (<bold>D</bold>).</p></caption><graphic xmlns:xlink="http://www.w3.org/1999/xlink" xlink:href="zookeys-1161-169_article-99432__-g011.jpg" position="float" orientation="portrait" xlink:type="simple" id="oo_849369.jpg"><uri content-type="original_file" xlink:type="simple">https://binary.pensoft.net/fig/849369</uri></graphic></fig><fig id="F12" position="float" orientation="portrait"><object-id xmlns:xlink="http://www.w3.org/1999/xlink" content-type="doi" xlink:type="simple">10.3897/zookeys.1161.99432.figure12</object-id><object-id xmlns:xlink="http://www.w3.org/1999/xlink" content-type="arpha" xlink:type="simple">21BDE8E7-2108-55E9-8E66-8897906D3E51</object-id><label>Figure 12.</label><caption><p>Fresh coloration of <italic><tp:taxon-name><tp:taxon-name-part taxon-name-part-type="genus" reg="Emerita">Emerita</tp:taxon-name-part><tp:taxon-name-part taxon-name-part-type="species" reg="almeidai">almeidai</tp:taxon-name-part></tp:taxon-name></italic> sp. nov., <italic><tp:taxon-name><tp:taxon-name-part taxon-name-part-type="genus" reg="Emerita">E.</tp:taxon-name-part><tp:taxon-name-part taxon-name-part-type="species" reg="portoricensis">portoricensis</tp:taxon-name-part></tp:taxon-name></italic> and <italic><tp:taxon-name><tp:taxon-name-part taxon-name-part-type="genus" reg="Emerita">E.</tp:taxon-name-part><tp:taxon-name-part taxon-name-part-type="species" reg="brasiliensis">brasiliensis</tp:taxon-name-part></tp:taxon-name></italic><bold>A</bold><italic><tp:taxon-name><tp:taxon-name-part taxon-name-part-type="genus" reg="Emerita">E.</tp:taxon-name-part><tp:taxon-name-part taxon-name-part-type="species" reg="almeidai">almeidai</tp:taxon-name-part></tp:taxon-name></italic> sp. nov., ovigerous ♀ (not deposited), live specimen, Porto de Galinhas, <abbrev xmlns:xlink="http://www.w3.org/1999/xlink" xlink:title="Pernambuco" id="ABBRID0ETDCI" xlink:type="simple">PE</abbrev>, Brazil <bold>B</bold><italic><tp:taxon-name><tp:taxon-name-part taxon-name-part-type="genus" reg="Emerita">E.</tp:taxon-name-part><tp:taxon-name-part taxon-name-part-type="species" reg="portoricensis">portoricensis</tp:taxon-name-part></tp:taxon-name></italic>, ♀ (<abbrev xmlns:xlink="http://www.w3.org/1999/xlink" content-type="institution" xlink:title="Crustacean Collection of the Department of Biology" id="ABBRID0EEECI" xlink:type="simple">CCDB</abbrev> 3525), freshly collected specimen, Boca del Drago, Panama <bold>C</bold><italic><tp:taxon-name><tp:taxon-name-part taxon-name-part-type="genus" reg="Emerita">Emerita</tp:taxon-name-part><tp:taxon-name-part taxon-name-part-type="species" reg="brasiliensis">brasiliensis</tp:taxon-name-part></tp:taxon-name></italic>, ♀ (<abbrev xmlns:xlink="http://www.w3.org/1999/xlink" content-type="institution" xlink:title="Crustacean Collection of the Department of Biology" id="ABBRID0EWECI" xlink:type="simple">CCDB</abbrev> 7301), freshly collected specimen, Praia de Guaratuba, Bertioga (<abbrev xmlns:xlink="http://www.w3.org/1999/xlink" xlink:title="São Paulo" id="ABBRID0E2ECI" xlink:type="simple">SP</abbrev>), Brazil. Coloring details: 1. Thin white stripes on posterolateral portions of carapace; 2. Rugae clearly surrounded by white coloration; 3. Striped pattern on pleon; 4. Wide white bars on posterolateral portions of carapace; 5. White bar along posterior 1/4<sup>th</sup> of median line of carapace; 6. Striped pattern on pleon; 7. Olive brown or brownish white color overall; 8. Rugae broken into cusps; 9. Absence of striped pattern on pleon.</p></caption><graphic xmlns:xlink="http://www.w3.org/1999/xlink" xlink:href="zookeys-1161-169_article-99432__-g012.jpg" position="float" orientation="portrait" xlink:type="simple" id="oo_849370.jpg"><uri content-type="original_file" xlink:type="simple">https://binary.pensoft.net/fig/849370</uri></graphic></fig><p><italic><tp:taxon-name><tp:taxon-name-part taxon-name-part-type="genus" reg="Emerita">Emerita</tp:taxon-name-part><tp:taxon-name-part taxon-name-part-type="species" reg="almeidai">almeidai</tp:taxon-name-part></tp:taxon-name></italic> sp. nov. has been observed to co-occur with <italic><tp:taxon-name><tp:taxon-name-part taxon-name-part-type="genus" reg="Emerita">E.</tp:taxon-name-part><tp:taxon-name-part taxon-name-part-type="species" reg="brasiliensis">brasiliensis</tp:taxon-name-part></tp:taxon-name></italic> in Praia de Iriri, in the state of Espírito Santo, Brazil (<abbrev xmlns:xlink="http://www.w3.org/1999/xlink" content-type="institution" xlink:title="Crustacean Collection of the Department of Biology" id="ABBRID0E5FCI" xlink:type="simple">CCDB</abbrev> 3992 and 7226), with specimens of both species being collected at the same locality and on the same day. The distribution of these two species overlaps along the coast of the states of Espírito Santo and Rio de Janeiro, and it is possible that they co-occur in more locations in these states. <italic><tp:taxon-name><tp:taxon-name-part taxon-name-part-type="genus" reg="Emerita">Emerita</tp:taxon-name-part><tp:taxon-name-part taxon-name-part-type="species" reg="almeidai">almeidai</tp:taxon-name-part></tp:taxon-name></italic> sp. nov. can be distinguished from <italic><tp:taxon-name><tp:taxon-name-part taxon-name-part-type="genus" reg="Emerita">E.</tp:taxon-name-part><tp:taxon-name-part taxon-name-part-type="species" reg="brasiliensis">brasiliensis</tp:taxon-name-part></tp:taxon-name></italic> by the shape of the dactylus, which is elongated and has a serrated ventral margin in <italic><tp:taxon-name><tp:taxon-name-part taxon-name-part-type="genus" reg="Emerita">E.</tp:taxon-name-part><tp:taxon-name-part taxon-name-part-type="species" reg="almeidai">almeidai</tp:taxon-name-part></tp:taxon-name></italic> sp. nov. (Figs <xref ref-type="fig" rid="F5">5D</xref>, <xref ref-type="fig" rid="F6">6D</xref>, <xref ref-type="fig" rid="F8">8B</xref>) and ovate and non-serrated in <italic><tp:taxon-name><tp:taxon-name-part taxon-name-part-type="genus" reg="Emerita">E.</tp:taxon-name-part><tp:taxon-name-part taxon-name-part-type="species" reg="brasiliensis">brasiliensis</tp:taxon-name-part></tp:taxon-name></italic> (Figs <xref ref-type="fig" rid="F5">5C</xref>, <xref ref-type="fig" rid="F6">6C</xref>). The dactylus length and width ratio (<abbrev xmlns:xlink="http://www.w3.org/1999/xlink" xlink:title="dactylus length" id="ABBRID0EDICI" xlink:type="simple">dl</abbrev>./<abbrev xmlns:xlink="http://www.w3.org/1999/xlink" xlink:title="dactylus width" id="ABBRID0EHICI" xlink:type="simple">dw</abbrev>.) is also a robust parameter to distinguish the two species, especially in individuals of similar size. In <italic><tp:taxon-name><tp:taxon-name-part taxon-name-part-type="genus" reg="Emerita">E.</tp:taxon-name-part><tp:taxon-name-part taxon-name-part-type="species" reg="almeidai">almeidai</tp:taxon-name-part></tp:taxon-name></italic> sp. nov., the dactylus is proportionally longer and narrower than that of <italic><tp:taxon-name><tp:taxon-name-part taxon-name-part-type="genus" reg="Emerita">E.</tp:taxon-name-part><tp:taxon-name-part taxon-name-part-type="species" reg="brasiliensis">brasiliensis</tp:taxon-name-part></tp:taxon-name></italic>. The front is also different (Figs <xref ref-type="fig" rid="F5">5C, D</xref>, <xref ref-type="fig" rid="F6">6C, D</xref>): in <italic><tp:taxon-name><tp:taxon-name-part taxon-name-part-type="genus" reg="Emerita">E.</tp:taxon-name-part><tp:taxon-name-part taxon-name-part-type="species" reg="brasiliensis">brasiliensis</tp:taxon-name-part></tp:taxon-name></italic> the lateral projections and the rostrum are ca. as long as each other. The patterns of distribution of the microcrenulate rugae are also distinct between these two species (Figs <xref ref-type="fig" rid="F5">5C, D</xref>, <xref ref-type="fig" rid="F6">6A, B</xref>), with <italic><tp:taxon-name><tp:taxon-name-part taxon-name-part-type="genus" reg="Emerita">E.</tp:taxon-name-part><tp:taxon-name-part taxon-name-part-type="species" reg="almeidai">almeidai</tp:taxon-name-part></tp:taxon-name></italic> sp. nov. having very dense and non-broken rugae across much of the carapace, while <italic><tp:taxon-name><tp:taxon-name-part taxon-name-part-type="genus" reg="Emerita">E.</tp:taxon-name-part><tp:taxon-name-part taxon-name-part-type="species" reg="brasiliensis">brasiliensis</tp:taxon-name-part></tp:taxon-name></italic> has rugae that are more broken into cusps (<xref ref-type="bibr" rid="B23">Felder et al. 2023</xref>). Furthermore, the <abbrev xmlns:xlink="http://www.w3.org/1999/xlink" xlink:title="carapace width" id="ABBRID0EWKCI" xlink:type="simple">cw</abbrev>./<abbrev xmlns:xlink="http://www.w3.org/1999/xlink" xlink:title="carapace length" id="ABBRID0E1KCI" xlink:type="simple">cl</abbrev>. ratio is also useful to distinguish these two species since <italic><tp:taxon-name><tp:taxon-name-part taxon-name-part-type="genus" reg="Emerita">E.</tp:taxon-name-part><tp:taxon-name-part taxon-name-part-type="species" reg="almeidai">almeidai</tp:taxon-name-part></tp:taxon-name></italic> sp. nov. has an overall longer and narrower carapace when compared to <italic><tp:taxon-name><tp:taxon-name-part taxon-name-part-type="genus" reg="Emerita">E.</tp:taxon-name-part><tp:taxon-name-part taxon-name-part-type="species" reg="brasiliensis">brasiliensis</tp:taxon-name-part></tp:taxon-name></italic>. The antennae (Figs <xref ref-type="fig" rid="F6">6I, J</xref>, <xref ref-type="fig" rid="F8">8D</xref>) is another character that can be used to distinguish between the two species, because <italic><tp:taxon-name><tp:taxon-name-part taxon-name-part-type="genus" reg="Emerita">E.</tp:taxon-name-part><tp:taxon-name-part taxon-name-part-type="species" reg="almeidai">almeidai</tp:taxon-name-part></tp:taxon-name></italic> sp. nov. has 74–104 articles, while <italic><tp:taxon-name><tp:taxon-name-part taxon-name-part-type="genus" reg="Emerita">E.</tp:taxon-name-part><tp:taxon-name-part taxon-name-part-type="species" reg="brasiliensis">brasiliensis</tp:taxon-name-part></tp:taxon-name></italic> has 103–134 articles; however, there is a small overlap. The differences between the telson measurements obtained between the telson length and width ratio (<abbrev xmlns:xlink="http://www.w3.org/1999/xlink" xlink:title="telson length" id="ABBRID0ESMCI" xlink:type="simple">tl</abbrev>./<abbrev xmlns:xlink="http://www.w3.org/1999/xlink" xlink:title="telson width" id="ABBRID0EWMCI" xlink:type="simple">tw</abbrev>.) showed a tendency for telson growth in <italic><tp:taxon-name><tp:taxon-name-part taxon-name-part-type="genus" reg="Emerita">E.</tp:taxon-name-part><tp:taxon-name-part taxon-name-part-type="species" reg="almeidai">almeidai</tp:taxon-name-part></tp:taxon-name></italic> sp. nov. in relation to the increase in carapace length, while in <italic><tp:taxon-name><tp:taxon-name-part taxon-name-part-type="genus" reg="Emerita">E.</tp:taxon-name-part><tp:taxon-name-part taxon-name-part-type="species" reg="brasiliensis">brasiliensis</tp:taxon-name-part></tp:taxon-name></italic> this ratio tends to remain stable with increasing carapace length. <xref ref-type="bibr" rid="B44">Melo (1999)</xref> did not highlight significant differences for this structure, but <xref ref-type="bibr" rid="B8">Calado (1990)</xref> described the telson of <italic><tp:taxon-name><tp:taxon-name-part taxon-name-part-type="genus" reg="Emerita">E.</tp:taxon-name-part><tp:taxon-name-part taxon-name-part-type="species" reg="brasiliensis">brasiliensis</tp:taxon-name-part></tp:taxon-name></italic> as being lanceolate, larger than the pleon, with all margins with short bristles, and that of <italic><tp:taxon-name><tp:taxon-name-part taxon-name-part-type="genus" reg="Emerita">E.</tp:taxon-name-part><tp:taxon-name-part taxon-name-part-type="species" reg="almeidai">almeidai</tp:taxon-name-part></tp:taxon-name></italic> sp. nov. with a triangular shape, larger than the pleon, wider in the proximal portion, with margins also supporting short bristles, which corroborates the biometric data found in our analyses.</p><p>The other species of <italic><tp:taxon-name><tp:taxon-name-part taxon-name-part-type="genus" reg="Emerita">Emerita</tp:taxon-name-part></tp:taxon-name></italic> found in the western Atlantic Ocean, <italic><tp:taxon-name><tp:taxon-name-part taxon-name-part-type="genus" reg="Emerita">E.</tp:taxon-name-part><tp:taxon-name-part taxon-name-part-type="species" reg="talpoida">talpoida</tp:taxon-name-part></tp:taxon-name></italic> and <italic><tp:taxon-name><tp:taxon-name-part taxon-name-part-type="genus" reg="Emerita">E.</tp:taxon-name-part><tp:taxon-name-part taxon-name-part-type="species" reg="benedicti">benedicti</tp:taxon-name-part></tp:taxon-name></italic>, are not known to co-occur with <italic><tp:taxon-name><tp:taxon-name-part taxon-name-part-type="genus" reg="Emerita">E.</tp:taxon-name-part><tp:taxon-name-part taxon-name-part-type="species" reg="almeidai">almeidai</tp:taxon-name-part></tp:taxon-name></italic> sp. nov.; <italic><tp:taxon-name><tp:taxon-name-part taxon-name-part-type="genus" reg="Emerita">Emerita</tp:taxon-name-part><tp:taxon-name-part taxon-name-part-type="species" reg="talpoida">talpoida</tp:taxon-name-part></tp:taxon-name></italic> can be distinguished from the new species by the rounded and ovate dactylus of the first pereopod (Fig. <xref ref-type="fig" rid="F5">5D, F</xref>), while <italic><tp:taxon-name><tp:taxon-name-part taxon-name-part-type="genus" reg="Emerita">E.</tp:taxon-name-part><tp:taxon-name-part taxon-name-part-type="species" reg="benedicti">benedicti</tp:taxon-name-part></tp:taxon-name></italic> (Fig. <xref ref-type="fig" rid="F5">5B</xref>) has a very acute terminus of the dactylus compared to a more subacute and slightly rounded terminus for <italic><tp:taxon-name><tp:taxon-name-part taxon-name-part-type="genus" reg="Emerita">E.</tp:taxon-name-part><tp:taxon-name-part taxon-name-part-type="species" reg="almeidai">almeidai</tp:taxon-name-part></tp:taxon-name></italic> sp. nov. The morphology of the first pereopod dactylus can also be used to distinguish the new species from other congeners in the Indian Ocean, Indo-Pacific and eastern Pacific.</p><p>Previous descriptions of mouthparts of species of <italic><tp:taxon-name><tp:taxon-name-part taxon-name-part-type="genus" reg="Emerita">Emerita</tp:taxon-name-part></tp:taxon-name></italic> are scarce, only existing for two species, <italic><tp:taxon-name><tp:taxon-name-part taxon-name-part-type="genus" reg="Emerita">E.</tp:taxon-name-part><tp:taxon-name-part taxon-name-part-type="species" reg="talpoida">talpoida</tp:taxon-name-part></tp:taxon-name></italic> and <italic><tp:taxon-name><tp:taxon-name-part taxon-name-part-type="genus" reg="Emerita">E.</tp:taxon-name-part><tp:taxon-name-part taxon-name-part-type="species" reg="portoricensis">portoricensis</tp:taxon-name-part></tp:taxon-name></italic> (see <xref ref-type="bibr" rid="B61">Snodgrass 1952</xref> and <xref ref-type="bibr" rid="B23">Felder et al. 2023</xref>). Thus, comparative studies of the mouthpart morphology of <italic><tp:taxon-name><tp:taxon-name-part taxon-name-part-type="genus" reg="Emerita">Emerita</tp:taxon-name-part></tp:taxon-name></italic> are lacking and could be of great importance. At least for <italic><tp:taxon-name><tp:taxon-name-part taxon-name-part-type="genus" reg="Emerita">E.</tp:taxon-name-part><tp:taxon-name-part taxon-name-part-type="species" reg="almeidai">almeidai</tp:taxon-name-part></tp:taxon-name></italic> sp. nov. and <italic><tp:taxon-name><tp:taxon-name-part taxon-name-part-type="genus" reg="Emerita">E.</tp:taxon-name-part><tp:taxon-name-part taxon-name-part-type="species" reg="portoricensis">portoricensis</tp:taxon-name-part></tp:taxon-name></italic>, it has been noted that the morphology of certain articles of the mouthparts, in this case the first maxilla, can be successfully used to distinguish between species. Thus, future descriptions and redescriptions of species of <italic><tp:taxon-name><tp:taxon-name-part taxon-name-part-type="genus" reg="Emerita">Emerita</tp:taxon-name-part></tp:taxon-name></italic> should include such characters, which might be valuable for comparative taxonomic studies.</p><p>The number of species in the genus <italic><tp:taxon-name><tp:taxon-name-part taxon-name-part-type="genus" reg="Emerita">Emerita</tp:taxon-name-part></tp:taxon-name></italic> is now raised to 12, with five occurring in the western Atlantic (<italic><tp:taxon-name><tp:taxon-name-part taxon-name-part-type="genus" reg="Emerita">E.</tp:taxon-name-part><tp:taxon-name-part taxon-name-part-type="species" reg="almeidai">almeidai</tp:taxon-name-part></tp:taxon-name></italic> sp. nov., <italic><tp:taxon-name><tp:taxon-name-part taxon-name-part-type="genus" reg="Emerita">E.</tp:taxon-name-part><tp:taxon-name-part taxon-name-part-type="species" reg="benedicti">benedicti</tp:taxon-name-part></tp:taxon-name></italic>, <italic><tp:taxon-name><tp:taxon-name-part taxon-name-part-type="genus" reg="Emerita">E.</tp:taxon-name-part><tp:taxon-name-part taxon-name-part-type="species" reg="brasiliensis">brasiliensis</tp:taxon-name-part></tp:taxon-name></italic>, <italic><tp:taxon-name><tp:taxon-name-part taxon-name-part-type="genus" reg="Emerita">E.</tp:taxon-name-part><tp:taxon-name-part taxon-name-part-type="species" reg="portoricensis">portoricensis</tp:taxon-name-part></tp:taxon-name></italic>, <italic><tp:taxon-name><tp:taxon-name-part taxon-name-part-type="genus" reg="Emerita">E.</tp:taxon-name-part><tp:taxon-name-part taxon-name-part-type="species" reg="talpoida">talpoida</tp:taxon-name-part></tp:taxon-name></italic>), five in the Indian Ocean or Indo-Pacific (<italic><tp:taxon-name><tp:taxon-name-part taxon-name-part-type="genus" reg="Emerita">E.</tp:taxon-name-part><tp:taxon-name-part taxon-name-part-type="species" reg="austroafricana">austroafricana</tp:taxon-name-part></tp:taxon-name></italic>, <italic><tp:taxon-name><tp:taxon-name-part taxon-name-part-type="genus" reg="Emerita">E.</tp:taxon-name-part><tp:taxon-name-part taxon-name-part-type="species" reg="emeritus">emeritus</tp:taxon-name-part></tp:taxon-name></italic>, <italic><tp:taxon-name><tp:taxon-name-part taxon-name-part-type="genus" reg="Emerita">E.</tp:taxon-name-part><tp:taxon-name-part taxon-name-part-type="species" reg="holthuisi">holthuisi</tp:taxon-name-part></tp:taxon-name></italic>, <italic><tp:taxon-name><tp:taxon-name-part taxon-name-part-type="genus" reg="Emerita">E.</tp:taxon-name-part><tp:taxon-name-part taxon-name-part-type="species" reg="karachiensis">karachiensis</tp:taxon-name-part></tp:taxon-name></italic>, <italic><tp:taxon-name><tp:taxon-name-part taxon-name-part-type="genus" reg="Emerita">E.</tp:taxon-name-part><tp:taxon-name-part taxon-name-part-type="species" reg="taiwanensis">taiwanensis</tp:taxon-name-part></tp:taxon-name></italic>) and two in the Eastern Pacific (<italic><tp:taxon-name><tp:taxon-name-part taxon-name-part-type="genus" reg="Emerita">E.</tp:taxon-name-part><tp:taxon-name-part taxon-name-part-type="species" reg="analoga">analoga</tp:taxon-name-part></tp:taxon-name></italic> and <italic><tp:taxon-name><tp:taxon-name-part taxon-name-part-type="genus" reg="Emerita">E.</tp:taxon-name-part><tp:taxon-name-part taxon-name-part-type="species" reg="rathbunae">rathbunae</tp:taxon-name-part></tp:taxon-name></italic>). The actual number might even be higher, given that there is a large distribution hiatus between the populations of <italic><tp:taxon-name><tp:taxon-name-part taxon-name-part-type="genus" reg="Emerita">E.</tp:taxon-name-part><tp:taxon-name-part taxon-name-part-type="species" reg="analoga">analoga</tp:taxon-name-part></tp:taxon-name></italic> from North and South America and genetic differences between the northern and southern populations of <italic><tp:taxon-name><tp:taxon-name-part taxon-name-part-type="genus" reg="Emerita">E.</tp:taxon-name-part><tp:taxon-name-part taxon-name-part-type="species" reg="talpoida">talpoida</tp:taxon-name-part></tp:taxon-name></italic>. The record of <italic><tp:taxon-name><tp:taxon-name-part taxon-name-part-type="genus" reg="Emerita">E.</tp:taxon-name-part><tp:taxon-name-part taxon-name-part-type="species" reg="brasiliensis">brasiliensis</tp:taxon-name-part></tp:taxon-name></italic> from Venezuela is doubtful and may be a misidentification or may represent a separate species given the large geographic hiatus (Fig. <xref ref-type="fig" rid="F7">7</xref>). All of these cases require a thorough study, as made herein for some congeners, to determine whether these actually represent different, yet very similar, species.</p></tp:treatment-sec><tp:treatment-sec><!--Section generated to contain objects referenced in tp:taxon-treatment.--><fig id="F1" position="float" orientation="portrait"><object-id xmlns:xlink="http://www.w3.org/1999/xlink" content-type="doi" xlink:type="simple">10.3897/zookeys.1161.99432.figure1</object-id><object-id xmlns:xlink="http://www.w3.org/1999/xlink" content-type="arpha" xlink:type="simple">0A77D7D9-B574-5ADD-B3A3-4E8C86548E1D</object-id><label>Figure 1.</label><caption><p><bold>A</bold> dorsal view of adult ♀ of <italic><tp:taxon-name><tp:taxon-name-part taxon-name-part-type="genus" reg="Emerita">Emerita</tp:taxon-name-part><tp:taxon-name-part taxon-name-part-type="species" reg="almeidai">almeidai</tp:taxon-name-part></tp:taxon-name></italic> sp. nov. (<abbrev xmlns:xlink="http://www.w3.org/1999/xlink" content-type="institution" xlink:title="Crustacean Collection of the Department of Biology" id="ABBRID0ENAAE" xlink:type="simple">CCDB</abbrev> 3369) <bold>B</bold> ventral view of adult ♀ of <italic><tp:taxon-name><tp:taxon-name-part taxon-name-part-type="genus" reg="Emerita">Emerita</tp:taxon-name-part><tp:taxon-name-part taxon-name-part-type="species" reg="brasiliensis">brasiliensis</tp:taxon-name-part></tp:taxon-name></italic> (<abbrev xmlns:xlink="http://www.w3.org/1999/xlink" content-type="institution" xlink:title="Crustacean Collection of the Department of Biology" id="ABBRID0E6AAE" xlink:type="simple">CCDB</abbrev> 2552). The main characters used for external morphology analysis are labeled. Scale bar: 5 mm.</p></caption><graphic xmlns:xlink="http://www.w3.org/1999/xlink" xlink:href="zookeys-1161-169_article-99432__-g001.jpg" position="float" orientation="portrait" xlink:type="simple" id="oo_849359.jpg"><uri content-type="original_file" xlink:type="simple">https://binary.pensoft.net/fig/849359</uri></graphic></fig><fig id="F5" position="float" orientation="portrait"><object-id xmlns:xlink="http://www.w3.org/1999/xlink" content-type="doi" xlink:type="simple">10.3897/zookeys.1161.99432.figure5</object-id><object-id xmlns:xlink="http://www.w3.org/1999/xlink" content-type="arpha" xlink:type="simple">5773B88F-A995-5C4D-938E-1BC3F106917B</object-id><label>Figure 5.</label><caption><p>Dorsal view of carapace and rostrum/front, and lateral view of antenna/first pereopod of adult ♀s of <italic><tp:taxon-name><tp:taxon-name-part taxon-name-part-type="genus" reg="Emerita">Emerita</tp:taxon-name-part></tp:taxon-name></italic> species from the Americas <bold>A</bold><italic><tp:taxon-name><tp:taxon-name-part taxon-name-part-type="genus" reg="Emerita">Emerita</tp:taxon-name-part><tp:taxon-name-part taxon-name-part-type="species" reg="analoga">analoga</tp:taxon-name-part></tp:taxon-name></italic> (<abbrev xmlns:xlink="http://www.w3.org/1999/xlink" content-type="institution" xlink:title="Crustacean Collection of the Department of Biology" id="ABBRID0EHIAI" xlink:type="simple">CCDB</abbrev> 4870) <bold>B</bold><italic><tp:taxon-name><tp:taxon-name-part taxon-name-part-type="genus" reg="Emerita">Emerita</tp:taxon-name-part><tp:taxon-name-part taxon-name-part-type="species" reg="benedicti">benedicti</tp:taxon-name-part></tp:taxon-name></italic> (<abbrev xmlns:xlink="http://www.w3.org/1999/xlink" content-type="institution" xlink:title="Crustacean Collection of the Department of Biology" id="ABBRID0EZIAI" xlink:type="simple">CCDB</abbrev> 4674) <bold>C</bold><italic><tp:taxon-name><tp:taxon-name-part taxon-name-part-type="genus" reg="Emerita">Emerita</tp:taxon-name-part><tp:taxon-name-part taxon-name-part-type="species" reg="brasiliensis">brasiliensis</tp:taxon-name-part></tp:taxon-name></italic> (<abbrev xmlns:xlink="http://www.w3.org/1999/xlink" content-type="institution" xlink:title="Crustacean Collection of the Department of Biology" id="ABBRID0ELJAI" xlink:type="simple">CCDB</abbrev> 4615) <bold>D</bold><italic><tp:taxon-name><tp:taxon-name-part taxon-name-part-type="genus" reg="Emerita">Emerita</tp:taxon-name-part><tp:taxon-name-part taxon-name-part-type="species" reg="almeidai">almeidai</tp:taxon-name-part></tp:taxon-name></italic> sp. nov. (<abbrev xmlns:xlink="http://www.w3.org/1999/xlink" content-type="institution" xlink:title="Crustacean Collection of the Department of Biology" id="ABBRID0E4JAI" xlink:type="simple">CCDB</abbrev> 3369) <bold>E</bold><italic><tp:taxon-name><tp:taxon-name-part taxon-name-part-type="genus" reg="Emerita">Emerita</tp:taxon-name-part><tp:taxon-name-part taxon-name-part-type="species" reg="rathbunae">rathbunae</tp:taxon-name-part></tp:taxon-name></italic> (<abbrev xmlns:xlink="http://www.w3.org/1999/xlink" content-type="institution" xlink:title="Crustacean Collection of the Department of Biology" id="ABBRID0EPKAI" xlink:type="simple">CCDB</abbrev> 1029) <bold>F</bold><italic><tp:taxon-name><tp:taxon-name-part taxon-name-part-type="genus" reg="Emerita">Emerita</tp:taxon-name-part><tp:taxon-name-part taxon-name-part-type="species" reg="talpoida">talpoida</tp:taxon-name-part></tp:taxon-name></italic> (<abbrev xmlns:xlink="http://www.w3.org/1999/xlink" content-type="institution" xlink:title="Crustacean Collection of the Department of Biology" id="ABBRID0EBLAI" xlink:type="simple">CCDB</abbrev> 4675) <bold>G</bold><italic><tp:taxon-name><tp:taxon-name-part taxon-name-part-type="genus" reg="Emerita">E.</tp:taxon-name-part><tp:taxon-name-part taxon-name-part-type="species" reg="portoricensis">portoricensis</tp:taxon-name-part></tp:taxon-name></italic> (<abbrev xmlns:xlink="http://www.w3.org/1999/xlink" content-type="institution" xlink:title="Crustacean Collection of the Department of Biology" id="ABBRID0ETLAI" xlink:type="simple">CCDB</abbrev> 3525).</p></caption><graphic xmlns:xlink="http://www.w3.org/1999/xlink" xlink:href="zookeys-1161-169_article-99432__-g005.jpg" position="float" orientation="portrait" xlink:type="simple" id="oo_849363.jpg"><uri content-type="original_file" xlink:type="simple">https://binary.pensoft.net/fig/849363</uri></graphic></fig><fig id="F6" position="float" orientation="portrait"><object-id xmlns:xlink="http://www.w3.org/1999/xlink" content-type="doi" xlink:type="simple">10.3897/zookeys.1161.99432.figure6</object-id><object-id xmlns:xlink="http://www.w3.org/1999/xlink" content-type="arpha" xlink:type="simple">561493A2-1703-52F4-BAB6-6F1912A9CA0F</object-id><label>Figure 6.</label><caption><p>Comparative morphological characters observed in adult ♀s of similar sizes between <italic><tp:taxon-name><tp:taxon-name-part taxon-name-part-type="genus" reg="Emerita">Emerita</tp:taxon-name-part><tp:taxon-name-part taxon-name-part-type="species" reg="brasiliensis">brasiliensis</tp:taxon-name-part></tp:taxon-name></italic> (<abbrev xmlns:xlink="http://www.w3.org/1999/xlink" content-type="institution" xlink:title="Crustacean Collection of the Department of Biology" id="ABBRID0EQMAI" xlink:type="simple">CCDB</abbrev> 2552) and <italic><tp:taxon-name><tp:taxon-name-part taxon-name-part-type="genus" reg="Emerita">E.</tp:taxon-name-part><tp:taxon-name-part taxon-name-part-type="species" reg="almeidai">almeidai</tp:taxon-name-part></tp:taxon-name></italic> sp. nov. (<abbrev xmlns:xlink="http://www.w3.org/1999/xlink" content-type="institution" xlink:title="Crustacean Collection of the Department of Biology" id="ABBRID0EANAI" xlink:type="simple">CCDB</abbrev> 3026). Carapace shape: Dorsal view of <bold>A</bold><italic><tp:taxon-name><tp:taxon-name-part taxon-name-part-type="genus" reg="Emerita">E.</tp:taxon-name-part><tp:taxon-name-part taxon-name-part-type="species" reg="brasiliensis">brasiliensis</tp:taxon-name-part></tp:taxon-name></italic> and <bold>B</bold><italic><tp:taxon-name><tp:taxon-name-part taxon-name-part-type="genus" reg="Emerita">E.</tp:taxon-name-part><tp:taxon-name-part taxon-name-part-type="species" reg="almeidai">almeidai</tp:taxon-name-part></tp:taxon-name></italic> sp. nov.; Dactylus of first pereopod: Lateral view of <bold>C</bold><italic><tp:taxon-name><tp:taxon-name-part taxon-name-part-type="genus" reg="Emerita">E.</tp:taxon-name-part><tp:taxon-name-part taxon-name-part-type="species" reg="brasiliensis">brasiliensis</tp:taxon-name-part></tp:taxon-name></italic> and <bold>D</bold><italic><tp:taxon-name><tp:taxon-name-part taxon-name-part-type="genus" reg="Emerita">E.</tp:taxon-name-part><tp:taxon-name-part taxon-name-part-type="species" reg="almeidai">almeidai</tp:taxon-name-part></tp:taxon-name></italic> sp. nov.; Anterior region with rostrum, lateral spines, and ocular peduncle: Dorsal view of <bold>E</bold><italic><tp:taxon-name><tp:taxon-name-part taxon-name-part-type="genus" reg="Emerita">E.</tp:taxon-name-part><tp:taxon-name-part taxon-name-part-type="species" reg="brasiliensis">brasiliensis</tp:taxon-name-part></tp:taxon-name></italic> and <bold>F</bold><italic><tp:taxon-name><tp:taxon-name-part taxon-name-part-type="genus" reg="Emerita">E.</tp:taxon-name-part><tp:taxon-name-part taxon-name-part-type="species" reg="almeidai">almeidai</tp:taxon-name-part></tp:taxon-name></italic> sp. nov.; Posterior region/telson: Ventral view of <bold>G</bold><italic><tp:taxon-name><tp:taxon-name-part taxon-name-part-type="genus" reg="Emerita">E.</tp:taxon-name-part><tp:taxon-name-part taxon-name-part-type="species" reg="brasiliensis">brasiliensis</tp:taxon-name-part></tp:taxon-name></italic> and <bold>H</bold><italic><tp:taxon-name><tp:taxon-name-part taxon-name-part-type="genus" reg="Emerita">E.</tp:taxon-name-part><tp:taxon-name-part taxon-name-part-type="species" reg="almeidai">almeidai</tp:taxon-name-part></tp:taxon-name></italic> sp. nov.; Left ventral view of antenna <bold>I</bold><italic><tp:taxon-name><tp:taxon-name-part taxon-name-part-type="genus" reg="Emerita">E.</tp:taxon-name-part><tp:taxon-name-part taxon-name-part-type="species" reg="brasiliensis">brasiliensis</tp:taxon-name-part></tp:taxon-name></italic> and <bold>J</bold><italic><tp:taxon-name><tp:taxon-name-part taxon-name-part-type="genus" reg="Emerita">E.</tp:taxon-name-part><tp:taxon-name-part taxon-name-part-type="species" reg="almeidai">almeidai</tp:taxon-name-part></tp:taxon-name></italic> sp. nov.</p></caption><graphic xmlns:xlink="http://www.w3.org/1999/xlink" xlink:href="zookeys-1161-169_article-99432__-g006.jpg" position="float" orientation="portrait" xlink:type="simple" id="oo_849364.jpg"><uri content-type="original_file" xlink:type="simple">https://binary.pensoft.net/fig/849364</uri></graphic></fig><fig id="F7" position="float" orientation="portrait"><object-id xmlns:xlink="http://www.w3.org/1999/xlink" content-type="doi" xlink:type="simple">10.3897/zookeys.1161.99432.figure7</object-id><object-id xmlns:xlink="http://www.w3.org/1999/xlink" content-type="arpha" xlink:type="simple">C9266190-B155-5A56-BB2A-6D0933B95614</object-id><label>Figure 7.</label><caption><p>The updated geographic distribution of <italic><tp:taxon-name><tp:taxon-name-part taxon-name-part-type="genus" reg="Emerita">Emerita</tp:taxon-name-part><tp:taxon-name-part taxon-name-part-type="species" reg="brasiliensis">brasiliensis</tp:taxon-name-part></tp:taxon-name></italic>, <italic><tp:taxon-name><tp:taxon-name-part taxon-name-part-type="genus" reg="Emerita">E.</tp:taxon-name-part><tp:taxon-name-part taxon-name-part-type="species" reg="portoricensis">portoricensis</tp:taxon-name-part></tp:taxon-name></italic>, and <italic><tp:taxon-name><tp:taxon-name-part taxon-name-part-type="genus" reg="Emerita">E.</tp:taxon-name-part><tp:taxon-name-part taxon-name-part-type="species" reg="almeidai">almeidai</tp:taxon-name-part></tp:taxon-name></italic> sp. nov. according to the literature (<xref ref-type="bibr" rid="B21">Efford 1976</xref>; <xref ref-type="bibr" rid="B44">Melo 1999</xref>; <xref ref-type="bibr" rid="B67">Veloso and Cardoso 1999</xref>; <xref ref-type="bibr" rid="B23">Felder et al. 2023</xref>) and the present study.</p></caption><graphic xmlns:xlink="http://www.w3.org/1999/xlink" xlink:href="zookeys-1161-169_article-99432__-g007.jpg" position="float" orientation="portrait" xlink:type="simple" id="oo_849365.jpg"><uri content-type="original_file" xlink:type="simple">https://binary.pensoft.net/fig/849365</uri></graphic></fig></tp:treatment-sec><ref-list><ref id="B8"><mixed-citation xmlns:xlink="http://www.w3.org/1999/xlink" xlink:type="simple"><person-group><name name-style="western"><surname>Calado</surname><given-names>TS</given-names></name></person-group> (<year>1990</year>) <article-title>Redescrição do gênero <italic><tp:taxon-name><tp:taxon-name-part taxon-name-part-type="genus">Emerita</tp:taxon-name-part></tp:taxon-name></italic> Scopolli, 1777 e as espécies brasileiras (<tp:taxon-name><tp:taxon-name-part taxon-name-part-type="order">Decapoda</tp:taxon-name-part></tp:taxon-name>, <tp:taxon-name><tp:taxon-name-part taxon-name-part-type="infraorder">Anomura</tp:taxon-name-part></tp:taxon-name>, <tp:taxon-name><tp:taxon-name-part taxon-name-part-type="family">Hippidae</tp:taxon-name-part></tp:taxon-name>).</article-title><source>Trabalhos Oceanográficos da Universidade Federal de Pernambuco</source><volume>21</volume>: <fpage>263</fpage>–<lpage>290</lpage>. <ext-link xlink:href="10.5914/tropocean.v21i1.2649" ext-link-type="doi" xlink:type="simple">https://doi.org/10.5914/tropocean.v21i1.2649</ext-link></mixed-citation></ref><ref id="B64"><mixed-citation xmlns:xlink="http://www.w3.org/1999/xlink" xlink:type="simple"><person-group><name name-style="western"><surname>Tam</surname><given-names>YK</given-names></name><name name-style="western"><surname>Kornfield</surname><given-names>I</given-names></name><name name-style="western"><surname>Ojeda</surname><given-names>FP</given-names></name></person-group> (<year>1996</year>) <article-title>Divergence and zoogeography of mole crabs, <italic><tp:taxon-name><tp:taxon-name-part taxon-name-part-type="genus">Emerita</tp:taxon-name-part></tp:taxon-name></italic> spp. (<tp:taxon-name><tp:taxon-name-part taxon-name-part-type="order">Decapoda</tp:taxon-name-part></tp:taxon-name>: <tp:taxon-name><tp:taxon-name-part taxon-name-part-type="family">Hippidae</tp:taxon-name-part></tp:taxon-name>) in the Americas.</article-title><source>Marine Biology</source><volume>125</volume>(<issue>3</issue>): <fpage>489</fpage>–<lpage>497</lpage>. <ext-link xlink:href="10.1007/BF00353262" ext-link-type="doi" xlink:type="simple">https://doi.org/10.1007/BF00353262</ext-link></mixed-citation></ref><ref id="B27"><mixed-citation xmlns:xlink="http://www.w3.org/1999/xlink" xlink:type="simple"><person-group><name name-style="western"><surname>Haye</surname><given-names>PA</given-names></name><name name-style="western"><surname>Tam</surname><given-names>YK</given-names></name><name name-style="western"><surname>Kornfield</surname><given-names>I</given-names></name></person-group> (<year>2002</year>) <article-title>Molecular phylogenetics of mole crabs (<tp:taxon-name><tp:taxon-name-part taxon-name-part-type="family">Hippidae</tp:taxon-name-part></tp:taxon-name>, <italic><tp:taxon-name><tp:taxon-name-part taxon-name-part-type="genus">Emerita</tp:taxon-name-part></tp:taxon-name></italic>).</article-title><source>Journal of Crustacean Biology</source><volume>22</volume>(<issue>4</issue>): <fpage>903</fpage>–<lpage>915</lpage>. <ext-link xlink:href="10.1163/20021975-99990302" ext-link-type="doi" xlink:type="simple">https://doi.org/10.1163/20021975-99990302</ext-link></mixed-citation></ref><ref id="B23"><mixed-citation xmlns:xlink="http://www.w3.org/1999/xlink" xlink:type="simple"><person-group><name name-style="western"><surname>Felder</surname><given-names>DL</given-names></name><name name-style="western"><surname>Lemaitre</surname><given-names>R</given-names></name><name name-style="western"><surname>Mantelatto</surname><given-names>FL</given-names></name></person-group> (<year>2023</year>) <article-title>Redescription of the mole crab <italic><tp:taxon-name><tp:taxon-name-part taxon-name-part-type="genus">Emerita</tp:taxon-name-part><tp:taxon-name-part taxon-name-part-type="species">portoricensis</tp:taxon-name-part></tp:taxon-name></italic> Schmitt, 1935 (<tp:taxon-name><tp:taxon-name-part taxon-name-part-type="subphylum">Crustacea</tp:taxon-name-part></tp:taxon-name>: <tp:taxon-name><tp:taxon-name-part taxon-name-part-type="order">Decapoda</tp:taxon-name-part></tp:taxon-name>: <tp:taxon-name><tp:taxon-name-part taxon-name-part-type="family">Hippidae</tp:taxon-name-part></tp:taxon-name>), based on Caribbean populations from Puerto Rico, Belize, Costa Rica, and Panama.</article-title><source>Zootaxa</source><volume>5227</volume>(<issue>3</issue>): <fpage>341</fpage>–<lpage>354</lpage>. <ext-link xlink:href="10.11646/zootaxa.5227.3.3" ext-link-type="doi" xlink:type="simple">https://doi.org/10.11646/zootaxa.5227.3.3</ext-link></mixed-citation></ref><ref id="B14"><mixed-citation xmlns:xlink="http://www.w3.org/1999/xlink" xlink:type="simple"><person-group><name name-style="western"><surname>Curtin</surname><given-names>TB</given-names></name></person-group> (<year>1986</year>) <article-title>Physical observations in the plume region of the Amazon River during peak discharge–II. Water masses.</article-title><source>Continental Shelf Research</source><volume>6</volume>(<issue>1–2</issue>): <fpage>53</fpage>–<lpage>71</lpage>. <ext-link xlink:href="10.1016/0278-4343(86)90053-1" ext-link-type="doi" xlink:type="simple">https://doi.org/10.1016/0278-4343(86)90053-1</ext-link></mixed-citation></ref><ref id="B50"><mixed-citation xmlns:xlink="http://www.w3.org/1999/xlink" xlink:type="simple"><person-group><name name-style="western"><surname>Peres</surname><given-names>PA</given-names></name><name name-style="western"><surname>Bracken-Grissom</surname><given-names>H</given-names></name><name name-style="western"><surname>Timm</surname><given-names>LE</given-names></name><name name-style="western"><surname>Mantelatto</surname><given-names>FL</given-names></name></person-group> (<year>2022</year>) Genomic analyses implicate the Amazon–Orinoco Plume as the driver of cryptic speciation in a swimming crab. Genes 13(12): e2263. <ext-link xlink:href="10.3390/genes13122263" ext-link-type="doi" xlink:type="simple">https://doi.org/10.3390/genes13122263</ext-link></mixed-citation></ref><ref id="B44"><mixed-citation xmlns:xlink="http://www.w3.org/1999/xlink" xlink:type="simple"><person-group><name name-style="western"><surname>Melo</surname><given-names>GAS</given-names></name></person-group> (<year>1999</year>) <source>Manual de identificação dos <tp:taxon-name><tp:taxon-name-part taxon-name-part-type="subphylum">Crustacea</tp:taxon-name-part></tp:taxon-name><tp:taxon-name><tp:taxon-name-part taxon-name-part-type="order">Decapoda</tp:taxon-name-part></tp:taxon-name> do litoral Brasileiro: <tp:taxon-name><tp:taxon-name-part taxon-name-part-type="infraorder">Anomura</tp:taxon-name-part></tp:taxon-name>, <tp:taxon-name><tp:taxon-name-part taxon-name-part-type="infraorder">Thalassinidea</tp:taxon-name-part></tp:taxon-name>, <tp:taxon-name><tp:taxon-name-part taxon-name-part-type="infraorder">Palinuridea</tp:taxon-name-part></tp:taxon-name>, <tp:taxon-name><tp:taxon-name-part taxon-name-part-type="infraorder">Astacidea</tp:taxon-name-part></tp:taxon-name>. Ed.</source><publisher-name>Plêiade/FAPESP</publisher-name>, <publisher-loc>São Paulo</publisher-loc>, <size units="page">551 pp</size>.</mixed-citation></ref><ref id="B61"><mixed-citation xmlns:xlink="http://www.w3.org/1999/xlink" xlink:type="simple"><person-group><name name-style="western"><surname>Snodgrass</surname><given-names>RE</given-names></name></person-group> (<year>1952</year>) <article-title>The sand crab <italic><tp:taxon-name><tp:taxon-name-part taxon-name-part-type="genus">Emerita</tp:taxon-name-part><tp:taxon-name-part taxon-name-part-type="species">talpoida</tp:taxon-name-part></tp:taxon-name></italic> (Say) and some of its relatives.</article-title><source>Smithsonian Miscellaneous Collections</source><volume>117</volume>(<issue>8</issue>): <fpage>1</fpage>–<lpage>34</lpage>.</mixed-citation></ref><ref id="B21"><mixed-citation xmlns:xlink="http://www.w3.org/1999/xlink" xlink:type="simple"><person-group><name name-style="western"><surname>Efford</surname><given-names>IE</given-names></name></person-group> (<year>1976</year>) <article-title>Distribution of the sand crabs in the genus <italic><tp:taxon-name><tp:taxon-name-part taxon-name-part-type="genus">Emerita</tp:taxon-name-part></tp:taxon-name></italic> (<tp:taxon-name><tp:taxon-name-part taxon-name-part-type="order">Decapoda</tp:taxon-name-part></tp:taxon-name>, <tp:taxon-name><tp:taxon-name-part taxon-name-part-type="family">Hippidae</tp:taxon-name-part></tp:taxon-name>).</article-title><source>Crustaceana</source><volume>30</volume>(<issue>2</issue>): <fpage>169</fpage>–<lpage>183</lpage>. <ext-link xlink:href="10.1163/156854076X00558" ext-link-type="doi" xlink:type="simple">https://doi.org/10.1163/156854076X00558</ext-link></mixed-citation></ref><ref id="B67"><mixed-citation xmlns:xlink="http://www.w3.org/1999/xlink" xlink:type="simple"><person-group><name name-style="western"><surname>Veloso</surname><given-names>VG</given-names></name><name name-style="western"><surname>Cardoso</surname><given-names>RS</given-names></name></person-group> (<year>1999</year>) <article-title>Population biology of the mole crab <italic><tp:taxon-name><tp:taxon-name-part taxon-name-part-type="genus">Emerita</tp:taxon-name-part><tp:taxon-name-part taxon-name-part-type="species">brasiliensis</tp:taxon-name-part></tp:taxon-name></italic> (<tp:taxon-name><tp:taxon-name-part taxon-name-part-type="order">Decapoda</tp:taxon-name-part></tp:taxon-name>: <tp:taxon-name><tp:taxon-name-part taxon-name-part-type="family">Hippidae</tp:taxon-name-part></tp:taxon-name>) at Fora Beach, Brazil.</article-title><source>Journal of Crustacean Biology</source><volume>19</volume>(<issue>1</issue>): <fpage>147</fpage>–<lpage>153</lpage>. <ext-link xlink:href="10.1163/193724099X00349" ext-link-type="doi" xlink:type="simple">https://doi.org/10.1163/193724099X00349</ext-link></mixed-citation></ref></ref-list></tp:taxon-treatment>
